# Supplementary material for: Transcriptome analysis of egg viability in rainbow trout, Oncorhynchus mykiss
Source: BMC Genomics. 2019 Apr 27;20:319. doi: 10.1186/s12864-019-5690-5 (PMC6486991; doi:10.1186/s12864-019-5690-5)
Supplement: Supplementary file 1 — Table S1. Differentially expressed transcripts among low-, medium- and high-quality eggs identified by DESeq2. Table S2. Mean and log2FC of normalized mitochondrial DET reads. Table S3. Quality analyses for RNAs treated with DNase and submitted for RNA sequencing. Table S4. Overview of RNA-seq read alignments from the libraries constructed with defective rRNA removal kit. Table S5. Additional gene transcripts used as reference. Table S6. Primers used in real-time quantitative PCR. Table S7. Gene name abbreviations. (XLSX 506 kb) [file 12864_2019_5690_MOESM1_ESM.xlsx]

## Sheet: Table S1
Table S1 Differentially expressed transcripts among low-, medium- and high-quality egg families identified by DESeq2
mRNA ID	Gene description	rRNA removal: Low-High				rRNA removal: Low-Medium				rRNA removal: Medium-High				Poly(A) retention: Low-High				Poly(A)retention: Low-Medium				Poly(A) retention: Medium-High
		Base mean	Log2 fold change	P-value	FDR	Base mean	Log2 fold change	P-value	FDR	Base mean	Log2 fold change	P-value	FDR	Base mean	Log2 fold change	P-value	FDR	Base mean	Log2 fold change	P-value	FDR	Base mean	Log2 fold change	P-value	FDR
GSONMT00066162001	60s acidic ribosomal protein p1	31.5148	-0.163425	0.372435	0.99984	28.4561	0.141081	0.501632	NA	31.997	-0.0202432	0.884626	0.999937	105.596	-3.14787	1.09319e-16	7.14949e-13	78.8444	3.24091	3.68794e-17	5.7161e-14	105.512	-0.0756803	0.769292	0.999998
GSONMT00056947001	s100-a1	1231.44	-0.105136	0.488454	0.99984	1185.85	0.151247	0.368522	0.960255	1246.21	0.0386089	0.763245	0.999937	1289.02	-3.08343	7.87768e-14	1.71733e-10	1645.15	3.63201	5.23924e-14	3.39929e-11	1630.13	0.380035	0.176861	0.999998
GSONMT00014770001	s100-a1	560.851	-0.0938288	0.53454	0.99984	579.697	0.26262	0.124853	0.766948	591.096	0.153625	0.223128	0.999937	565.928	-2.89681	2.79332e-14	8.11925e-11	744.095	3.51504	2.34241e-15	2.17836e-12	720.532	0.451603	0.100566	0.999998
GSONMT00048140001	60s acidic ribosomal protein p1	154.645	-0.208863	0.0774823	0.99984	138.286	0.113797	0.491151	0.990936	153.228	-0.0755021	0.499412	0.999937	538.011	-2.85734	4.57781e-14	1.08869e-10	425.584	3.00125	1.29016e-15	1.33312e-12	543.888	-0.0301097	0.904504	0.999998
GSONMT00076085001	39s ribosomal protein mitochondrial-like	1339.2	-0.151351	0.175341	0.99984	1201.63	0.0562297	0.695373	0.998167	1309.25	-0.0835148	0.444064	0.999937	861.709	-2.79201	8.72311e-15	3.25995e-11	604.798	2.39101	1.22854e-06	0.00010262	828.465	-0.140484	0.611674	0.999998
GSONMT00052095001	n6-adenosine-methyltransferase 70 kda subunit	244.219	-0.219544	0.0760291	0.99984	222.669	0.181678	0.184623	0.847792	245.99	-0.0379049	0.68996	0.999937	117.781	-2.55949	4.89986e-13	8.51442e-10	64.6897	1.98362	3.65839e-06	0.000261037	102.677	-0.454808	0.0737425	0.999998
GSONMT00028083001	importin subunit alpha-2	6007.99	-0.0230205	0.864119	0.99984	5548.75	-0.032245	0.82794	0.999852	5774.09	-0.0510893	0.645449	0.999937	1961.46	-2.47017	3.32564e-17	2.89996e-13	1498.79	2.2782	6.74696e-09	1.05592e-06	1900.67	-0.091239	0.709984	0.999998
GSONMT00057803001	zgc:158613 protein	147.775	-0.447569	0.00581	0.834933	136.911	0.48135	0.00952721	0.329976	161.377	0.0270995	0.840969	0.999937	593.511	-2.46658	2.03569e-09	1.21031e-06	475.51	2.83067	2.22812e-21	6.21623e-17	595.926	-0.0204624	0.940162	0.999998
GSONMT00018753001	poly [ADP-ribose] polymerase 8-like	190.622	-0.396681	0.00302284	0.74175	164.041	0.276632	0.0754642	0.676884	194.502	-0.109197	0.346812	0.999937	611.708	-2.40225	3.89236e-09	1.92121e-06	485.954	2.73129	1.31417e-20	1.76304e-16	609.643	-0.0311159	0.908902	0.999998
GSONMT00060035001	importin subunit alpha-2	9799.92	0.021621	0.884674	0.99984	9002.32	-0.0965801	0.547951	0.994313	9258.26	-0.0666287	0.580955	0.999937	2321.3	-2.39114	5.07956e-16	2.65762e-12	1798.61	2.22481	1.26243e-08	1.85371e-06	2251.89	-0.07719	0.754307	0.999998
GSONMT00063606001	calpain-2 catalytic subunit-like	114.642	-0.400569	0.0127274	0.902815	98.0916	0.322944	0.0605105	0.632886	118.443	-0.0880952	0.505406	0.999937	371.773	-2.37323	7.21783e-09	3.31261e-06	298.781	2.70528	1.03809e-18	3.82461e-15	371.845	-0.0187907	0.944856	0.999998
GSONMT00046225001	retinoic acid receptor responder protein 3	21.4571	-0.260983	0.0888684	0.99984	10.8833	0.103144	0.612509	NA	20.2194	-0.192092	0.0839594	0.999937	54.7077	-2.35805	2.35632e-07	3.87682e-05	17.2751	1.33186	0.00472245	0.0616768	42.0043	-0.785526	0.00544661	0.783663
GSONMT00079518001	protein fosb-like isoform x2	90.7258	-0.371267	0.0211874	0.98742	76.0976	0.255416	0.119675	0.757848	92.0257	-0.129309	0.316255	0.999937	271.466	-2.35698	8.20302e-09	3.46114e-06	216.267	2.63419	3.30506e-15	2.97445e-12	270.237	-0.0267643	0.922091	0.999998
GSONMT00072079001	annexin a2	183.928	-0.413918	0.00867597	0.869005	154.033	0.301633	0.0598473	0.632124	187.96	-0.125124	0.335063	0.999937	662.302	-2.35012	7.50099e-09	3.33666e-06	530.782	2.68028	1.89581e-20	1.76304e-16	660.297	-0.0241702	0.929066	0.999998
GSONMT00008606001	c3a anaphylatoxin chemotactic receptor-like	28.7078	-0.25049	0.147306	0.99984	34.7871	0.478368	0.0182665	NA	37.624	0.14266	0.236376	0.999937	110.504	-2.31023	2.42429e-06	0.000242489	120.792	3.24407	2.23867e-12	9.50581e-10	128.313	0.207915	0.460472	0.999998
GSONMT00050451001	integrin alpha-7-like	168.766	-0.401272	0.0120407	0.88761	136.033	0.225151	0.151404	0.810096	168.619	-0.185296	0.153387	0.999937	572.008	-2.27874	2.76171e-08	8.30418e-06	447.103	2.55378	5.1898e-17	7.44758e-14	562.772	-0.0509074	0.85145	0.999998
GSONMT00052374001	sec14-like protein 2-like	237.513	-0.4045	0.0067198	0.869005	201.078	0.301992	0.02962	0.506461	242.29	-0.122227	0.31996	0.999937	670.369	-2.26308	1.63705e-08	5.86648e-06	538.041	2.56011	1.86652e-19	1.04148e-15	664.617	-0.0263006	0.922347	0.999998
GSONMT00032640001	protein dpy-30 homolog	173.593	0.0549716	0.729014	0.99984	151.823	-0.250145	0.116892	0.753993	157.052	-0.155802	0.23266	0.999937	229.218	-2.26141	3.61227e-12	4.72484e-09	201.845	2.17594	2.98751e-06	0.000223455	233.432	0.0681147	0.794448	0.999998
GSONMT00067357001	autophagy-related protein 16-1 isoform x1	937.688	-0.149846	0.318913	0.99984	826.79	0.0366371	0.839086	0.999852	911.703	-0.101129	0.422818	0.999937	666.496	-2.25325	2.42397e-08	7.82853e-06	530.472	2.53919	2.38872e-18	5.55357e-15	658.585	-0.0347833	0.8976	0.999998
GSONMT00017962001	ddb1- and cul4-associated factor 11-like isoform x1	2858.84	0.126208	0.204343	0.99984	2684.27	-0.181996	0.102113	0.734617	2660.91	-0.0527266	0.518967	0.999937	718.572	-2.24415	3.64493e-26	9.53513e-22	480.066	1.73116	1.99995e-05	0.00108133	647.533	-0.276004	0.255259	0.999998
GSONMT00051546001	spindle and kinetochore-associated protein 3-like	3534.26	-0.00810656	0.94869	0.99984	3421.01	0.046556	0.7406	0.999738	3482.76	0.0376315	0.721337	0.999937	865.118	-2.23357	9.81171e-11	9.16694e-08	543.312	1.74317	0.000145561	0.00519977	772.699	-0.309004	0.237876	0.999998
GSONMT00001531001	haus augmin-like complex subunit 3-like	1995.01	-0.0897905	0.392401	0.99984	1786.07	-0.0224825	0.884412	0.999852	1914.97	-0.10249	0.333843	0.999937	61.662	-2.22808	1.93516e-14	6.32797e-11	33.9159	1.55332	4.31651e-05	0.0020308	52.1111	-0.557836	0.00938522	0.834307
GSONMT00051063001	interferon gamma receptor alpha chain	220.631	-0.365527	0.0112188	0.883658	188.219	0.256357	0.0569858	0.620638	223.322	-0.121921	0.303644	0.999937	637.998	-2.2191	1.97968e-08	6.63956e-06	512.57	2.4974	1.27034e-19	8.86029e-16	630.457	-0.0275493	0.918078	0.999998
GSONMT00060826001	upf0317 protein c14orf159 mitochondrial isoform x2	366.763	-0.255368	0.0248999	0.99984	324.742	0.152955	0.274235	0.918828	365.481	-0.0961169	0.302674	0.999937	685.7	-2.20083	1.89003e-08	6.50568e-06	547.949	2.43978	2.37103e-17	3.89114e-14	674.806	-0.0346141	0.896662	0.999998
GSONMT00068610001	gag-like protein	206.341	-0.403028	0.00719554	0.869005	173.016	0.275728	0.0665935	0.65056	209.463	-0.135448	0.277238	0.999937	634.068	-2.19508	3.75375e-08	1.03701e-05	513.867	2.48798	1.23379e-18	3.82461e-15	628.254	-0.0186738	0.944736	0.999998
GSONMT00067985001	ribonuclease t2 precursor	19.7748	-0.317194	0.0539601	0.99984	17.293	0.348806	0.0686633	NA	22.9898	0.00131009	0.9906	0.999937	80.8132	-2.18803	1.33458e-05	0.000904474	70.3177	3.11941	4.05156e-14	2.6913e-11	61.5094	0.618917	0.0245875	0.969012
GSONMT00039640001	60s ribosomal protein l30	292.556	-0.1896	0.195722	0.99984	267.554	0.144976	0.429568	0.978428	293.804	-0.0287569	0.826023	0.999937	661.425	-2.18335	6.62214e-09	3.09348e-06	669.417	2.66444	1.86985e-15	1.79886e-12	718.656	0.223382	0.391556	0.999998
GSONMT00012478001	sorting and assembly machinery component 50 homolog a-like	2024.92	-0.00151954	0.984158	0.99984	1847.31	-0.0936283	0.338204	0.9468	1919	-0.0930786	0.171971	0.999937	1932.85	-2.18179	8.77762e-20	1.14811e-15	1482.03	1.97929	1.59423e-08	2.24633e-06	1832.45	-0.111518	0.612427	0.999998
GSONMT00015509001	fch domain only protein 2-like	1386.41	0.00844286	0.941737	0.99984	1388.04	0.091938	0.562631	0.994313	1389.27	0.0993258	0.361864	0.999937	648.795	-2.17479	4.91337e-08	1.31157e-05	521.904	2.45114	3.16131e-18	6.78442e-15	640.02	-0.0272065	0.919452	0.999998
GSONMT00008622001	titin isoform x5	719.351	-0.170497	0.186673	0.99984	622.151	0.269515	0.115489	0.753993	852.085	-0.00101097	0.991082	0.999937	24.7601	-2.16848	1.45367e-05	0.0009507	44.4487	3.50528	7.11584e-12	2.45092e-09	38.9818	0.541289	0.0557742	0.999998
GSONMT00038354001	60s ribosomal protein l30	389.265	-0.160687	0.28781	0.99984	354.456	0.101449	0.59547	0.994313	387.139	-0.0418611	0.748398	0.999937	1018.78	-2.14686	7.52535e-09	3.33666e-06	1029.92	2.59918	2.22579e-14	1.55243e-11	1102.86	0.220725	0.396874	0.999998
GSONMT00050402001	39s ribosomal protein mitochondrial-like	280.23	-0.160459	0.253661	0.99984	256.714	0.110414	0.533249	0.994313	278.886	-0.039038	0.738446	0.999937	239.285	-2.10813	3.75916e-10	2.8097e-07	202.671	2.07305	1.46793e-06	0.000119052	237.329	0.0217413	0.934136	0.999998
Mitochondrion-Cytb	cytochrome b (mitochondrion)	167391	-0.202395	0.135021	0.99984	121508	0.340756	0.0776072	0.681669	185073	-0.0372406	0.683879	0.999937	8.5302e+06	-2.10358	4.01394e-06	0.000351186	7.98483e+06	2.69904	2.24877e-12	9.50581e-10	9.08535e+06	0.108038	0.701952	0.999998
GSONMT00081581001	bone morphogenetic protein 10-like	110.657	-0.319352	0.0387748	0.99984	92.6336	0.16072	0.330231	0.943366	109.971	-0.155434	0.215034	0.999937	293.554	-2.09778	6.10792e-08	1.52174e-05	236.438	2.33106	6.23297e-17	8.28065e-14	287.686	-0.0278219	0.916302	0.999998
GSONMT00054198001	rna-directed dna polymerase from mobile element jockey-like	310.25	-0.411868	0.00303398	0.74175	261.823	0.281161	0.0462416	0.585049	315.1	-0.135986	0.241847	0.999937	803.98	-2.09713	5.33918e-08	1.36934e-05	656.288	2.35184	8.8458e-19	3.82461e-15	791.821	-0.0167109	0.949617	0.999998
GSONMT00075944001	transposable element tcb2 transposase	331.311	-0.296388	0.0367509	0.99984	296.548	0.239923	0.134203	0.781423	337.814	-0.0529392	0.664584	0.999937	754.821	-2.09644	7.45315e-08	1.74084e-05	614.068	2.35324	4.81905e-18	9.60334e-15	742.882	-0.0197235	0.940915	0.999998
GSONMT00055495001	npm2 protein	720.17	-0.0809225	0.631114	0.99984	663.371	0.0440621	0.819082	0.999852	705.623	-0.0341354	0.795927	0.999937	132.963	-2.0938	2.84148e-09	1.517e-06	123.684	2.15191	3.21162e-06	0.000236414	137.624	0.117556	0.667425	0.999998
GSONMT00008333001	s100-a1	54.0958	-0.104914	0.563905	0.99984	63.7566	0.343429	0.101912	0.734617	63.4012	0.181699	0.176287	0.999937	273.23	-2.09201	8.26956e-06	0.000619861	389.735	3.16371	1.45568e-12	6.76866e-10	357.186	0.45605	0.106593	0.999998
GSONMT00016527001	homeobox protein nkx-	272.89	-0.332081	0.0288347	0.99984	231.164	0.206731	0.161712	0.823166	273.529	-0.133778	0.280243	0.999937	757.512	-2.08683	7.56423e-08	1.75115e-05	618.721	2.3467	2.34832e-18	5.55357e-15	746.06	-0.0159522	0.952091	0.999998
GSONMT00046758001	g protein-coupled receptor kinase 5-like	99.6181	0.0712103	0.680687	0.99984	88.0642	-0.220386	0.257507	0.909502	90.0286	-0.13507	0.31476	0.999937	285.607	-2.07883	2.12078e-07	3.55639e-05	228.128	2.33843	7.98895e-17	1.01311e-13	279.292	-0.0349898	0.896579	0.999998
GSONMT00017361001	gap junction	283.494	-0.39918	0.00387405	0.763505	242.763	0.288425	0.0485339	0.595526	289.209	-0.112285	0.339089	0.999937	766.488	-2.07282	6.9922e-08	1.67914e-05	626.325	2.32373	1.20938e-18	3.82461e-15	753.835	-0.0165979	0.949888	0.999998
GSONMT00067511001	6-phosphofructokinase type c-like isoform x1	322.841	-0.255447	0.103546	0.99984	293.837	0.245408	0.123963	0.765927	330.508	-0.0268675	0.832363	0.999937	740.495	-2.07276	6.54038e-08	1.59903e-05	609.82	2.31402	3.52246e-16	4.09471e-13	730.425	-0.00794494	0.97602	0.999998
GSONMT00055423001	mitogen-activated protein kinase 14a	1480.71	-0.062228	0.581165	0.99984	1392.42	0.0512391	0.667844	0.998167	1454.24	-0.0103181	0.910135	0.999937	764.809	-2.06966	1.19204e-07	2.39735e-05	612.603	2.29883	5.33896e-17	7.44758e-14	746.738	-0.0373467	0.888563	0.999998
GSONMT00025821001	kinesin-like protein kif21a-like isoform x1	282.766	-0.822047	4.81301e-06	0.0206575	201.939	0.523445	0.0128332	0.368903	307.456	-0.201369	0.147645	0.999937	40.7861	-2.05582	2.2143e-06	0.000226273	27.0877	1.67801	0.00195058	0.0338007	37.3341	-0.253095	0.30018	0.999998
GSONMT00041471001	protein lin-7 homolog b	1027.43	-0.0694379	0.362225	0.99984	952.638	0.0241062	0.840969	0.999852	1001.02	-0.0403163	0.624062	0.999937	1366.47	-2.04918	6.91917e-15	3.01676e-11	878.736	1.57234	2.38113e-05	0.00126295	1201.89	-0.372188	0.0748134	0.999998
GSONMT00073091001	acyl-coenzyme a thioesterase 11-like	217.291	-0.315632	0.0530764	0.99984	197.815	0.347693	0.023601	0.460901	226.842	-0.0157878	0.899977	0.999937	354.791	-2.0488	1.50554e-07	2.81321e-05	295.253	2.30147	3.05014e-14	2.07551e-11	351.417	0.0056029	0.98315	0.999998
GSONMT00040684001	nad-dependent malic mitochondrial	147.307	-0.276191	0.115959	0.99984	148.975	0.400941	0.0473109	0.590946	163.3	0.106017	0.449243	0.999937	59.0043	-2.04834	3.98249e-06	0.000349604	57.4784	2.65244	1.52037e-12	6.95358e-10	63.2895	0.165978	0.550897	0.999998
GSONMT00035994001	urokinase plasminogen activator surface receptor-like	28.2783	-0.446352	0.00334484	0.761468	17.2737	0.459928	0.00779753	NA	33.1603	-0.0709652	0.490379	0.999937	76.1044	-2.04281	0.000136785	0.00502568	53.1851	3.05074	3.92049e-08	5.1351e-06	76.632	-0.075148	0.777768	0.999998
GSONMT00082577001	histone-binding protein n1 n2-like	2739.89	0.0385728	0.669679	0.99984	2604.59	-0.0448923	0.717292	0.999142	2636.03	-0.00635045	0.937857	0.999937	1848.87	-2.03512	4.06707e-14	1.06394e-10	1218.02	1.60405	1.79731e-05	0.000992936	1638.79	-0.323829	0.150148	0.999998
GSONMT00060198001	f-box only protein 5	4876.39	-0.0756604	0.530988	0.99984	4784.84	0.150166	0.302325	0.928177	4934.42	0.0822236	0.29345	0.999937	641.458	-2.029	1.67862e-10	1.46375e-07	619.952	2.18657	6.776e-08	8.40193e-06	670.544	0.171797	0.505588	0.999998
GSONMT00004580001	semaphorin-4b-like isoform x1	395.599	-0.43324	0.00549237	0.824078	334.453	0.326025	0.0564546	0.619069	407.717	-0.108853	0.399796	0.999937	917.487	-2.0236	1.04667e-07	2.17309e-05	758.706	2.26091	2.04382e-16	2.47915e-13	902.966	-0.00606401	0.981597	0.999998
GSONMT00031727001	ubiquitin carboxyl-terminal hydrolase 32	477.457	-0.0902874	0.472358	0.99984	448.455	0.0850463	0.496113	0.990936	472.602	-0.00661976	0.950534	0.999937	752.413	-2.01475	2.09877e-07	3.54218e-05	630.935	2.30639	1.48336e-18	4.13842e-15	745.5	0.0100768	0.969627	0.999998
GSONMT00023240001	lyr motif-containing protein 1	40.9775	-0.384023	0.033355	0.99984	30.3188	0.275996	0.185865	NA	42.5324	-0.109424	0.399812	0.999937	61.5168	-2.0119	2.31127e-09	1.33757e-06	46.7626	1.89144	1.00222e-06	8.65661e-05	57.9444	-0.112842	0.64414	0.999998
GSONMT00039974001	40s ribosomal protein s10	96.667	-0.0398196	0.812638	0.99984	101.312	0.219704	0.237077	0.893999	101.533	0.168725	0.1967	0.999937	228.17	-2.0051	3.62873e-06	0.00032961	260.077	2.76463	1.05391e-13	6.25594e-11	262.349	0.299067	0.28399	0.999998
GSONMT00068233001	60s ribosomal protein l22	216.711	-0.0745435	0.619437	0.99984	200.412	0.0368652	0.825354	0.999852	211.99	-0.0346391	0.779536	0.999937	536.209	-2.00485	3.31783e-08	9.72571e-06	499.179	2.26109	9.30073e-10	1.79001e-07	552.855	0.136484	0.578394	0.999998
GSONMT00001759001	probable rna polymerase ii nuclear localization protein slc7a6os-like	3242.7	-0.0569303	0.646138	0.99984	2980.7	-0.00228015	0.988943	0.999852	3137.51	-0.0541097	0.624252	0.999937	2184.92	-2.00229	1.88326e-09	1.14572e-06	1552.74	1.7101	6.24207e-05	0.00272105	2002.45	-0.20009	0.412464	0.999998
GSONMT00081416001	60s ribosomal protein l22	197.81	-0.107465	0.479205	0.99984	185.016	0.0999894	0.548087	0.994313	196.852	-0.00894231	0.941473	0.999937	424.608	-1.99506	2.70026e-08	8.23886e-06	406.397	2.27293	1.36717e-09	2.52601e-07	442.769	0.170945	0.483473	0.999998
GSONMT00054368001	60s ribosomal protein l21	372.993	-0.0851627	0.583456	0.99984	355.974	0.122652	0.414211	0.97252	373.469	0.0250759	0.837914	0.999937	540.718	-1.98742	1.5035e-06	0.000165956	600.376	2.71799	6.18755e-18	1.15084e-14	611.023	0.291701	0.287478	0.999998
GSONMT00054816001	ribosomal protein l15	202.633	-0.198436	0.117451	0.99984	187.513	0.178638	0.229525	0.888944	204.459	-0.0158049	0.879974	0.999937	752.309	-1.98508	3.94575e-08	1.07522e-05	815.14	2.5209	6.49587e-15	5.49177e-12	832.101	0.30253	0.23786	0.999998
GSONMT00050506001	sentrin-specific protease 7-like	1090.27	-0.157536	0.071306	0.99984	1005.07	0.116686	0.283555	0.922226	1082.48	-0.0365376	0.650691	0.999937	465.294	-1.97609	2.11531e-13	4.12942e-10	355.076	1.71815	2.70616e-05	0.00140857	435.116	-0.113633	0.651724	0.999998
GSONMT00041541001	ribosomal protein l15	224.663	-0.177315	0.189587	0.99984	205.085	0.132914	0.387885	0.966288	223.83	-0.0421141	0.699407	0.999937	809.698	-1.97536	7.05876e-08	1.67914e-05	882.175	2.52263	1.69447e-14	1.24405e-11	898	0.3051	0.23782	0.999998
GSONMT00036141001	60s ribosomal protein l37a	247.572	-0.0177568	0.917335	0.99984	224.382	-0.0632485	0.72529	0.999142	235.252	-0.0687196	0.609976	0.999937	303.654	-1.97532	4.93691e-07	7.11332e-05	388.358	2.78913	1.80394e-15	1.79743e-12	367.005	0.44659	0.09911	0.999998
GSONMT00035104001	myeloma-overexpressed gene 2 protein homolog	33.2509	-0.15738	0.338976	0.99984	32.3504	0.230579	0.244849	NA	34.2696	0.0878417	0.504954	0.999937	116.745	-1.96637	1.64237e-07	2.96305e-05	96.6269	1.95801	1.0497e-05	0.000631157	114.419	-0.00266207	0.991864	0.999998
GSONMT00067500001	transmembrane and tpr repeat-containing protein 4	220.174	-0.0473883	0.760827	0.99984	179.198	-0.0549438	0.791437	0.999852	205.023	-0.0864845	0.485142	0.999937	315.298	-1.95724	2.15721e-05	0.00125685	222.5	1.97637	2.92438e-05	0.00148071	296.203	-0.127343	0.652784	0.999998
GSONMT00035669001	nascent polypeptide-associated complex subunit alpha	868.897	-0.13881	0.218175	0.99984	789.938	0.0732775	0.544337	0.994313	853.292	-0.0664419	0.38772	0.999937	1072.31	-1.95208	1.63673e-07	2.96305e-05	928.875	2.15385	4.09881e-10	8.66309e-08	1068.66	0.0464191	0.852547	0.999998
GSONMT00053299001	40s ribosomal protein s9	368.59	0.00751911	0.966432	0.99984	340.016	-0.0591284	0.763294	0.999852	350.539	-0.0409177	0.769051	0.999937	858.987	-1.94391	1.44371e-08	5.2455e-06	826.105	2.22424	2.5362e-10	5.946e-08	892.879	0.170379	0.490415	0.999998
Mitochondrion-COI	cytochrome c oxidase subunit 1 (mitochondrion)	193747	-0.178731	0.19242	0.99984	156090	0.266709	0.148638	0.805402	216847	-0.0188602	0.838027	0.999937	8.07671e+06	-1.94141	2.64768e-05	0.00146125	8.10382e+06	2.65575	4.9912e-13	2.62735e-10	8.7964e+06	0.162735	0.564636	0.999998
GSONMT00034528001	lectin precursor	236.283	-0.149275	0.411801	0.99984	198.151	0.081311	0.688938	0.998167	231.522	-0.0832102	0.541815	0.999937	593.97	-1.93992	2.93728e-05	0.00159087	374.129	1.86876	3.2252e-05	0.00160966	535.835	-0.220508	0.435953	0.999998
GSONMT00001311001	proteasome subunit beta type-9 precursor	19.7971	-0.466842	0.00827596	0.869005	15.0151	0.393423	0.0483953	NA	21.8285	-0.0498154	0.68163	0.999937	49.805	-1.93597	0.000185956	0.00638479	30.8903	2.39042	4.97364e-07	4.76837e-05	45.8991	-0.160304	0.56399	0.999998
GSONMT00023515001	60s ribosomal protein l37	221.935	-0.0627148	0.732334	0.99984	205.593	0.0404904	0.846793	0.999852	218.869	-0.0147095	0.914893	0.999937	481.513	-1.93089	3.346e-08	9.72571e-06	528.286	2.42603	2.30175e-12	9.5562e-10	532.947	0.310572	0.230861	0.999998
GSONMT00008554001	60s ribosomal protein l21	461.607	-0.062397	0.682044	0.99984	440.085	0.0852541	0.580597	0.994313	458.433	0.0171957	0.888749	0.999937	591.473	-1.93077	2.1766e-06	0.000224078	674.654	2.6725	2.00224e-17	3.49128e-14	674.137	0.322393	0.237234	0.999998
GSONMT00070484001	phosphoglycerate mutase 2	557.683	-0.0887485	0.507341	0.99984	515.863	0.0517525	0.723333	0.999142	546.803	-0.0363484	0.735428	0.999937	756.613	-1.92956	2.45154e-07	3.98337e-05	553.226	1.8008	7.82254e-06	0.000499408	702.058	-0.162669	0.513638	0.999998
GSONMT00010164001	type i cytoskeletal 18-like	62.0356	-0.542869	0.00300064	0.74175	101.246	0.762012	0.000208198	0.0480004	100.363	0.364983	0.00556705	0.999937	74.1539	-1.92254	2.38482e-05	0.00135036	113.958	2.72473	1.17348e-07	1.34176e-05	100.061	0.516012	0.0680509	0.999998
GSONMT00007747001	40s ribosomal protein s9	338.323	0.0177312	0.920673	0.99984	309.302	-0.088852	0.646617	0.998167	318.707	-0.0560518	0.686977	0.999937	830.046	-1.92241	1.74259e-08	6.07815e-06	801.224	2.2047	3.19354e-10	7.12773e-08	862.704	0.175176	0.475949	0.999998
GSONMT00049322001	60s acidic ribosomal protein p1	559.006	-0.113044	0.495514	0.99984	488.43	-0.0082393	0.966278	0.999852	536.52	-0.110122	0.409292	0.999937	2001.9	-1.92136	6.2727e-09	2.98352e-06	1888.47	2.10341	4.21316e-08	5.46712e-06	2054.96	0.151514	0.518467	0.999998
GSONMT00017999001	n6-adenosine-methyltransferase 70 kda subunit	135.533	-0.259867	0.0762438	0.99984	122.558	0.238191	0.105153	0.739376	138.132	-0.0346564	0.764586	0.999937	65.4684	-1.92059	9.4005e-08	2.01571e-05	34.3591	1.24343	0.00296906	0.0452727	53.6621	-0.574865	0.0212245	0.94454
GSONMT00058960001	fermitin family homolog 3	83.6602	-0.429218	0.0161722	0.924725	109.298	0.695897	0.000715748	0.0905252	120.11	0.232907	0.0758577	0.999937	265.424	-1.91697	8.03295e-05	0.00337306	339.647	3.07104	1.28593e-14	9.96558e-12	326.23	0.354828	0.209952	0.999998
GSONMT00076300001	nascent polypeptide-associated complex subunit alpha	1538.16	-0.0569531	0.679592	0.99984	1381.64	-0.0486502	0.722831	0.999142	1468.51	-0.100617	0.346786	0.999937	1607.87	-1.90335	6.45199e-07	8.73391e-05	1361.7	2.05285	3.34608e-08	4.50977e-06	1583.29	0.0170676	0.946621	0.999998
GSONMT00077679001	zinc finger protein 391-like	455.528	-0.190426	0.109841	0.99984	389.811	0.00952087	0.945707	0.999852	438.461	-0.178297	0.0556844	0.999937	816.919	-1.90332	4.03969e-07	5.97053e-05	669.651	2.10405	1.03406e-15	1.10959e-12	792.938	-0.0213039	0.93481	0.999998
GSONMT00049303001	stress-associated endoplasmic reticulum protein 1	90.6829	-0.123845	0.49021	0.99984	77.6401	0.00249941	0.990501	0.999852	86.9399	-0.0927754	0.507983	0.999937	74.5664	-1.90186	5.99542e-07	8.21152e-05	49.0242	1.51058	0.00153143	0.0285408	66.2834	-0.267092	0.311265	0.999998
GSONMT00041640001	60s ribosomal protein l18a	254.561	-0.190262	0.288539	0.99984	244.015	0.318611	0.0483958	0.595526	267.339	0.044945	0.74259	0.999937	496.819	-1.89324	1.00971e-06	0.000124594	594.616	2.59655	6.07315e-14	3.85079e-11	576.365	0.390388	0.142947	0.999998
GSONMT00056072001	60s ribosomal protein l24	716.374	-0.0385451	0.724784	0.99984	651.772	-0.0464387	0.745011	0.999738	684.972	-0.0838114	0.363961	0.999937	1423.17	-1.8901	2.4286e-06	0.000242489	1648.97	2.49819	2.31044e-10	5.50931e-08	1625.73	0.345609	0.200249	0.999998
GSONMT00081913001	fatty acid-binding liver-type-like	2810.91	0.115492	0.519884	0.99984	2453.58	-0.322495	0.093654	0.718965	2459.53	-0.161174	0.239233	0.999937	5663.48	-1.8853	3.06695e-06	0.000292815	5003.43	1.96208	3.49311e-05	0.00172181	5692.9	0.056463	0.83718	0.999998
GSONMT00023504001	nadh dehydrogenase	406.624	-0.362971	0.0183606	0.955257	343.984	0.238868	0.142058	0.791325	410.892	-0.135901	0.251991	0.999937	380.785	-1.88473	7.73336e-08	1.75917e-05	315.905	1.83478	2.24507e-05	0.00120221	368.992	-0.0120684	0.963314	0.999998
GSONMT00064183001	erv-frd provirus ancestral env poly	80.2224	-0.371315	0.0320046	0.99984	257.808	0.322211	0.0280022	0.494748	213.096	0.292337	0.00215967	0.999937	70.3173	-1.88382	4.24436e-05	0.00209495	180.654	3.25259	3.27681e-10	7.25553e-08	197.495	0.128252	0.621771	0.999998
GSONMT00046116001	60s ribosomal protein l24	724.691	-0.0376217	0.729596	0.99984	659.789	-0.0472669	0.737304	0.999738	692.908	-0.0830241	0.364454	0.999937	1480.57	-1.88238	2.12014e-06	0.000219221	1716.78	2.49476	1.04443e-10	2.80179e-08	1689.92	0.35094	0.190656	0.999998
GSONMT00023359001	40s ribosomal protein s14	468.352	-0.244528	0.0788393	0.99984	437.286	0.275325	0.031804	0.520761	482.096	0.00951262	0.934764	0.999937	643.061	-1.87765	1.86967e-06	0.000198824	708.929	2.5045	1.33121e-14	1.00377e-11	715.586	0.292843	0.27882	0.999998
Mitochondrion-COII	cytochrome c oxidase subunit 2 (mitochondrion)	95043.3	-0.251134	0.0989013	0.99984	74598.4	0.352359	0.0750732	0.675498	106102	-0.0332381	0.753996	0.999937	7.32406e+06	-1.87604	2.09099e-05	0.00122646	7.3497e+06	2.45626	5.31061e-11	1.62814e-08	7.88943e+06	0.183342	0.506691	0.999998
GSONMT00015365001	40s ribosomal protein s21	25.8155	-0.0842863	0.64578	0.99984	27.136	0.230544	0.273019	NA	27.7964	0.135267	0.334828	0.999937	45.1248	-1.87043	3.94414e-05	0.00197283	56.1767	2.8652	6.2859e-15	5.48032e-12	54.1554	0.385619	0.169293	0.999998
GSONMT00081035001	type i cytoskeletal 18-like	18.6498	-0.196463	0.243635	0.99984	24.4938	0.382875	0.0459833	NA	24.7425	0.194971	0.106546	0.999937	105.805	-1.86654	0.000134326	0.00496322	162.433	3.15066	8.04795e-13	4.00946e-10	143.532	0.512905	0.0697528	0.999998
GSONMT00055995001	40s ribosomal protein s29	119.255	-0.0516964	0.777704	0.99984	106.615	-0.0052986	0.979817	0.999852	114.551	-0.0466657	0.734241	0.999937	322.21	-1.86634	2.00512e-06	0.000211295	315.298	2.33962	2.06157e-14	1.47476e-11	338.452	0.173043	0.518629	0.999998
GSONMT00022280001	magnesium transporter nipa4	306.551	-0.0160912	0.93005	0.99984	333.966	0.218837	0.281576	0.921433	327.584	0.153741	0.272851	0.999937	68.8084	-1.86633	2.0162e-05	0.00120145	69.9785	2.14684	1.72311e-05	0.00095954	74.3275	0.164406	0.56109	0.999998
GSONMT00034527001	nattectin precursor	70.9311	-0.125793	0.488282	0.99984	55.9387	-0.0495545	0.813404	0.999852	66.419	-0.135611	0.312857	0.999937	210.951	-1.866	8.10323e-05	0.00339169	129.706	1.75022	0.000242209	0.0078301	188.277	-0.222888	0.430102	0.999998
GSONMT00076779001	tonsoku-like protein	2406.31	0.0560815	0.620592	0.99984	2360.7	0.00147802	0.990066	0.999852	2349.76	0.056771	0.555933	0.999937	212.72	-1.86322	8.76881e-08	1.92766e-05	137.8	1.53388	2.21534e-05	0.00119086	186.747	-0.326876	0.177063	0.999998
GSONMT00016173001	40s ribosomal protein s29	37.3449	-0.133984	0.464274	0.99984	33.6853	0.0969828	0.643055	NA	37.5888	-0.0278694	0.839845	0.999937	96.0431	-1.8602	4.98925e-06	0.000414345	106.181	2.49983	1.02223e-12	4.91712e-10	107.264	0.297792	0.274681	0.999998
GSONMT00071424001	phosphoglycerate kinase 1	1404.22	0.0512061	0.631906	0.99984	1346.4	-0.0429035	0.715847	0.999142	1352.63	0.0101063	0.904114	0.999937	523.523	-1.85858	5.2076e-13	8.51442e-10	546.851	2.06559	2.37647e-07	2.53058e-05	557.458	0.260398	0.301528	0.999998
GSONMT00001722001	40s ribosomal protein s3	569.89	-0.0251078	0.885706	0.99984	505.337	-0.0904218	0.626298	0.997348	535.973	-0.0999517	0.462422	0.999937	904.321	-1.85458	1.60751e-05	0.00101461	897.655	2.42654	6.60903e-13	3.35246e-10	961.946	0.178936	0.514297	0.999998
GSONMT00067806001	tuftelin-interacting protein 11	1040.54	-0.457205	0.00434078	0.791195	922.984	0.442258	0.0113356	0.351563	1109.13	-0.0347263	0.785305	0.999937	1662.08	-1.85337	9.63767e-12	1.20058e-08	1209.27	1.60919	1.6639e-06	0.000132632	1507.5	-0.207617	0.321951	0.999998
GSONMT00044191001	40s ribosomal protein s23	54.8994	0.0042757	0.981064	0.99984	50.6763	-0.0501103	0.797615	0.999852	52.3655	-0.0377352	0.787092	0.999937	107.927	-1.85241	2.90058e-07	4.62678e-05	109.79	2.25821	1.73722e-10	4.36637e-08	114.69	0.237771	0.35259	0.999998
GSONMT00054331001	40s ribosomal protein s3	1446.12	-0.158053	0.34166	0.99984	1201.35	-0.0421326	0.810405	0.999852	1369.58	-0.197102	0.119617	0.999937	1682.22	-1.85056	1.86967e-05	0.00113745	1613.12	2.38489	9.41131e-13	4.60642e-10	1761.62	0.142534	0.604489	0.999998
GSONMT00001880001	ubiquitin-conjugating enzyme e2 c	2515.56	0.124921	0.148444	0.99984	2343.31	-0.202045	0.0183853	0.425789	2332.39	-0.0709148	0.350704	0.999937	2986.32	-1.84708	9.5942e-08	2.02788e-05	2201.41	1.56192	0.000751614	0.0177706	2747.79	-0.162254	0.509907	0.999998
GSONMT00036133001	s100-a1	37.3039	-0.0634295	0.725943	0.99984	47.0593	0.374133	0.075125	0.675498	44.9538	0.222278	0.0949103	0.999937	271.376	-1.84269	0.000103945	0.00413253	365.353	2.74186	6.57528e-09	1.03641e-06	339.669	0.421114	0.135297	0.999998
GSONMT00040345001	60s ribosomal protein l18	454.208	-0.063005	0.673736	0.99984	422.657	0.0333561	0.846323	0.999852	444.177	-0.026646	0.828919	0.999937	1187.56	-1.84161	1.48561e-07	2.81321e-05	1159.11	2.14768	1.25596e-09	2.35167e-07	1233.94	0.17981	0.477935	0.999998
GSONMT00070382001	40s ribosomal protein s11	100.616	-0.0168153	0.925055	0.99984	89.6009	-0.0438416	0.833138	0.999852	94.8421	-0.0489868	0.712788	0.999937	81.1757	-1.84128	4.31894e-06	0.000371814	88.401	2.38073	1.19675e-09	2.2713e-07	89.7018	0.288549	0.28699	0.999998
GSONMT00035521001	nadh dehydrogenase	247.8	0.0548268	0.726493	0.99984	219.896	-0.191676	0.299919	0.927437	226.197	-0.125034	0.338869	0.999937	361.025	-1.84128	5.43191e-05	0.00256496	402.213	2.40838	3.2179e-07	3.27266e-05	407.771	0.243982	0.388516	0.999998
GSONMT00062820001	60s ribosomal protein l18	455.608	-0.0605771	0.685252	0.99984	424.223	0.0325869	0.849772	0.999852	445.477	-0.0257189	0.83505	0.999937	1185.58	-1.83883	1.51794e-07	2.81627e-05	1158.49	2.14625	1.24827e-09	2.35167e-07	1232.23	0.181131	0.474564	0.999998
GSONMT00058135001	hemoglobin subunit alpha-4	8.15663	-0.178382	0.237708	0.99984	8.53074	0.271164	0.131828	NA	9.95241	0.0634221	0.575744	0.999937	26.3243	-1.83647	5.26665e-05	0.00250046	47.4482	2.95812	4.90933e-10	1.02213e-07	40.1103	0.62504	0.0263294	0.982749
GSONMT00055646001	40s ribosomal protein s7	364.917	-0.0529114	0.726178	0.99984	347.314	0.0653397	0.707771	0.999142	360.755	0.011983	0.922042	0.999937	397.955	-1.83535	2.74741e-06	0.000270362	474.911	2.51687	2.32919e-12	9.5562e-10	459.336	0.375968	0.164043	0.999998
GSONMT00017923001	60s ribosomal protein l38	74.5112	-0.325916	0.0753454	0.99984	69.595	0.407665	0.0497542	0.598406	81.9505	0.0298805	0.830553	0.999937	145.817	-1.83456	4.70912e-06	0.000397389	186.202	2.58475	3.97558e-11	1.30488e-08	174.727	0.431803	0.115432	0.999998
GSONMT00054370001	transcription factor iiia-like	1416.74	0.0438218	0.755475	0.99984	1277.55	-0.164084	0.29387	0.925989	1314.17	-0.1062	0.380832	0.999937	1196.69	-1.83415	1.10319e-12	1.60331e-09	883.656	1.54724	5.24659e-05	0.00239565	1087.87	-0.174917	0.465732	0.999998
GSONMT00021612001	zgc:162339 protein	2880.04	-0.0536158	0.710799	0.99984	2797.05	0.0981365	0.579982	0.994313	2882.87	0.0465212	0.705146	0.999937	1262.37	-1.83133	4.49146e-05	0.0021921	954.392	2.02745	4.98243e-08	6.37637e-06	1202.75	-0.0835863	0.76702	0.999998
GSONMT00008808001	hemoglobin subunit beta	229.449	-0.146084	0.30982	0.99984	229.64	0.234888	0.188116	0.851212	270.953	0.0398248	0.713112	0.999937	411.773	-1.82916	2.88657e-05	0.00157646	755.143	2.96743	1.36685e-10	3.56391e-08	977.748	-0.0156486	0.952958	0.999998
GSONMT00080851001	40s ribosomal protein s7	495.416	-0.0678511	0.655841	0.99984	466.672	0.0635011	0.714511	0.999142	488.757	-0.00286902	0.981591	0.999937	500.616	-1.82709	1.74135e-06	0.000187464	601.857	2.48389	1.033e-11	3.51458e-09	578.907	0.38577	0.152017	0.999998
GSONMT00001334001	40s ribosomal protein s18	432.552	0.0164509	0.919787	0.99984	397.845	-0.0789622	0.670029	0.998167	409.386	-0.0551683	0.676054	0.999937	551.671	-1.81934	5.47287e-07	7.61545e-05	621.202	2.37408	5.53267e-12	1.95387e-09	614.731	0.338153	0.192597	0.999998
GSONMT00066377001	fatty acid-binding liver	1937.72	0.0759823	0.66103	0.99984	1680.05	-0.294126	0.0911903	0.711451	1725.23	-0.178664	0.16972	0.999937	4914.81	-1.81645	1.61163e-06	0.000175668	4173.69	1.80721	8.29284e-05	0.00340238	4807.3	0.0126671	0.962391	0.999998
GSONMT00045503001	zinc finger and btb domain-containing protein 8b	390.463	-0.140487	0.312773	0.99984	362.959	0.129766	0.366549	0.959283	389.944	-0.0150156	0.896283	0.999937	47.0796	-1.81493	1.35212e-05	0.000909291	33.1931	1.43623	0.00938857	0.0948341	43.2097	-0.184376	0.489882	0.999998
GSONMT00057208001	acyl- synthetase family member mitochondrial	24.5724	0.114068	0.527982	0.99984	23.9505	-0.0954058	0.635053	NA	22.5375	0.00211626	0.98742	0.999937	48.142	-1.81253	7.36705e-06	0.000563515	28.0796	1.22425	0.020224	0.151065	41.101	-0.359072	0.195085	0.999998
GSONMT00063882001	creatine kinase b-type	1118.19	-0.0236418	0.822398	0.99984	1054.62	0.0113495	0.913266	0.999852	1088.76	-0.0109001	0.904638	0.999937	646.673	-1.81028	3.26206e-06	0.00030477	542.906	1.82126	5.83397e-05	0.00259107	630.201	0.00232632	0.993241	0.999998
GSONMT00046950001	iq motif and sec7 domain-containing protein 1-like isoform x5	61.8964	-0.205803	0.243131	0.99984	65.8304	0.368211	0.0740757	0.673719	69.333	0.169147	0.223092	0.999937	66.8849	-1.8086	7.98599e-05	0.00336117	80.2401	2.52064	3.8124e-08	5.04085e-06	78.3498	0.313775	0.267182	0.999998
Mitochondrion-COIII	cytochrome c oxidase subunit 3 (mitochondrion)	79184.6	-0.17065	0.234116	0.99984	61159.1	0.269392	0.184652	0.847792	84228.6	-0.0384873	0.697184	0.999937	4.57065e+06	-1.80669	2.30773e-05	0.00130955	4.63802e+06	2.38632	1.72719e-12	7.64871e-10	4.90315e+06	0.194763	0.480007	0.999998
GSONMT00031338001	vacuolar proton pump subunit e 1	1537.79	0.117629	0.216538	0.99984	1471.49	-0.127079	0.268248	0.914557	1452.41	-0.00864568	0.9212	0.999937	411.139	-1.80589	1.12328e-06	0.000134492	375.944	1.95372	3.14681e-06	0.000232872	414.915	0.0919331	0.735518	0.999998
GSONMT00034883001	titin isoform x5	276.789	-0.191141	0.159596	0.99984	254.135	0.312026	0.0785983	0.683317	335.967	0.0134827	0.889411	0.999937	13.4232	-1.80263	0.000333689	0.00969923	18.0029	2.48219	8.94363e-06	0.000557097	17.5205	0.360053	0.203193	0.999998
GSONMT00040179001	origin recognition complex subunit 4-like isoform x1	25.9329	0.0496977	0.784365	0.99984	25.4037	-0.0230333	0.909453	NA	24.7879	0.0249219	0.858848	0.999937	88.2281	-1.80146	1.49763e-07	2.81321e-05	72.7627	1.82734	4.68344e-07	4.55272e-05	84.736	-0.016728	0.941192	0.999998
Mitochondrion-tRNA_Asn	tRNA-Asn	20.1655	-0.215624	0.23951	0.99984	20.0052	0.207894	0.303076	NA	28.1804	-0.0944376	0.429319	0.999937	136.126	-1.79913	0.000589891	0.0142609	122.262	2.76439	2.46947e-09	4.22674e-07	144.567	0.0751111	0.790668	0.999998
GSONMT00020500001	nadh dehydrogenase	373.644	0.0832328	0.563764	0.99984	323.247	-0.311692	0.0372174	0.545949	333.24	-0.193392	0.114656	0.999937	429.862	-1.79743	5.51328e-07	7.63108e-05	413.413	2.02996	3.64674e-07	3.59507e-05	442.363	0.150636	0.572696	0.999998
GSONMT00006667001	fatty acid-binding liver-type-like	4492.85	0.111151	0.530397	0.99984	3864.47	-0.350676	0.0604612	0.632886	3911.36	-0.189547	0.161648	0.999937	10380.4	-1.79195	4.34397e-06	0.000372584	9129.6	1.83577	8.97677e-05	0.00364546	10306.4	0.0490216	0.857073	0.999998
GSONMT00036258001	40s ribosomal protein s14	244.797	-0.189705	0.270539	0.99984	224.571	0.210723	0.184143	0.847792	248.746	-0.0161241	0.90618	0.999937	608.923	-1.79116	6.34171e-06	0.000498195	667.011	2.4011	2.43483e-13	1.33195e-10	671.47	0.284275	0.29374	0.999998
GSONMT00017783001	tubulin beta-2c chain	428.86	-0.130281	0.310193	0.99984	420.011	0.217813	0.103111	0.735351	440.228	0.0774857	0.480139	0.999937	457.326	-1.78746	4.7325e-10	3.43895e-07	363.155	1.66874	3.62168e-06	0.000260416	428.038	-0.0851315	0.674168	0.999998
GSONMT00052298001	hemoglobin subunit beta	1073.87	-0.166718	0.242344	0.99984	1093.42	0.29373	0.106657	0.74215	1310.76	0.0477098	0.659839	0.999937	1301.66	-1.78432	6.34145e-05	0.00284062	2306.63	2.9535	4.85835e-11	1.54026e-08	1946.17	0.612188	0.029735	0.992801
GSONMT00019158001	type-2 ice-structuring	4.78131	-0.267029	0.0552653	0.99984	7.26361	0.357176	0.022587	NA	7.96779	0.17103	0.110592	0.999937	59.5288	-1.78406	0.000323181	0.00948869	63.5934	2.54121	1.04661e-07	1.21664e-05	66.9272	0.195211	0.488395	0.999998
GSONMT00033474001	60s ribosomal protein l26-like	97.8553	-0.214857	0.212283	0.99984	94.4406	0.271003	0.174344	0.83706	103.202	0.0528066	0.703383	0.999937	219.285	-1.78271	5.44835e-07	7.61545e-05	272.465	2.40675	2.30082e-10	5.50931e-08	256.183	0.433085	0.103105	0.999998
GSONMT00002006001	inhibitor of growth protein 3 isoform x1	2232.58	-0.230304	0.0539875	0.99984	2177.14	0.330862	0.00537063	0.258038	2340.37	0.090056	0.320478	0.999937	158.897	-1.78235	3.11056e-10	2.3933e-07	144.893	1.95791	1.45271e-11	4.88303e-09	158.209	0.123592	0.555376	0.999998
GSONMT00053510001	60s ribosomal protein l35a	120.986	-0.310829	0.0723182	0.99984	110.577	0.376183	0.02382	0.463214	127.444	0.0011597	0.993245	0.999937	517.285	-1.78117	2.94479e-06	0.000285318	627.337	2.50914	6.92128e-15	5.67931e-12	599.058	0.410862	0.119659	0.999998
GSONMT00009494001	hemoglobin subunit beta	1067.52	-0.165984	0.244048	0.99984	1085.47	0.292853	0.107736	0.743814	1301.65	0.0471607	0.663292	0.999937	1291.69	-1.78104	6.2813e-05	0.00282197	2282.69	2.94614	4.8183e-11	1.54026e-08	2885.31	0.000150056	0.999551	0.999998
GSONMT00002219001	60s ribosomal protein l18	128.137	-0.0535505	0.755875	0.99984	118.567	0.0221688	0.910868	0.999852	124.823	-0.0286607	0.833722	0.999937	256.436	-1.77679	1.38446e-08	5.17393e-06	247.63	1.98471	7.8382e-08	9.59113e-06	262.457	0.170918	0.490529	0.999998
GSONMT00049815001	60s ribosomal protein l14	234.365	-0.387008	0.020928	0.981093	205.515	0.380918	0.0227077	0.457398	245.369	-0.0525129	0.692685	0.999937	394.669	-1.77552	1.42776e-05	0.000938447	474.483	2.50266	5.21711e-12	1.86605e-09	456.98	0.362394	0.189001	0.999998
GSONMT00004831001	60s ribosomal protein l14	214.861	-0.450971	0.00744736	0.869005	186.518	0.444128	0.0103379	0.339782	227.949	-0.0547481	0.684103	0.999937	378.648	-1.77298	1.61686e-05	0.00101489	457.877	2.51423	4.35384e-12	1.61541e-09	439.9	0.369031	0.180684	0.999998
GSONMT00044274001	protein-glutamine gamma-glutamyltransferase 5-like	29.3454	-0.17487	0.339779	0.99984	23.3714	0.0132147	0.949883	NA	28.1103	-0.131088	0.337772	0.999937	72.2397	-1.77011	1.78734e-06	0.000190844	57.8696	1.89629	8.3224e-10	1.62368e-07	68.6943	-0.0344307	0.89257	0.999998
Mitochondrion-ATPase8	ATP synthase F0 subunit 8 (mitochondrion)	537.828	-0.224399	0.176553	0.99984	427.225	0.190845	0.334235	0.944275	563.381	-0.0502155	0.659747	0.999937	113992	-1.76522	5.48971e-05	0.00257671	90220.4	1.98072	2.66641e-08	3.64658e-06	109362	-0.0491261	0.860915	0.999998
GSONMT00008807001	hemoglobin subunit beta	157.041	-0.178503	0.216142	0.99984	161.799	0.29736	0.0987299	0.72856	193.898	0.0512429	0.632886	0.999937	158.309	-1.76135	0.000174752	0.00611164	266.041	2.92699	1.99617e-10	4.88518e-08	332.143	0.0116441	0.965063	0.999998
GSONMT00071585001	40s ribosomal protein s18	481.44	-0.0547575	0.732519	0.99984	449.836	0.0365644	0.835238	0.999852	471.31	-0.017992	0.886617	0.999937	484.939	-1.75918	7.69052e-07	0.000100892	574.232	2.38206	1.15763e-12	5.474e-10	551.533	0.396678	0.124996	0.999998
GSONMT00027608001	60s ribosomal protein l10	733.016	-0.139323	0.400985	0.99984	683.288	0.120262	0.549013	0.994313	737.397	-0.00629163	0.962057	0.999937	881.778	-1.75635	2.58115e-05	0.00143361	906.114	2.25116	3.30702e-09	5.5247e-07	943.591	0.205561	0.456731	0.999998
GSONMT00032260001	creatine testis isozyme	4922.85	-0.0410904	0.660442	0.99984	4450.97	-0.0650926	0.523244	0.993776	4690.46	-0.101494	0.220248	0.999937	2864.18	-1.75425	2.27669e-06	0.000230846	2409.94	1.764	4.11142e-05	0.00194305	2770.71	-0.000446734	0.998677	0.999998
GSONMT00072263001	nuclear migration protein nudc	2420.03	-0.00662033	0.966959	0.99984	2396.37	0.0773209	0.679495	0.998167	2418.84	0.0646358	0.628278	0.999937	3108.79	-1.75293	1.67488e-08	5.92092e-06	2291.47	1.53707	3.74263e-05	0.00181593	2822.74	-0.198511	0.320143	0.999998
GSONMT00018528001	60s ribosomal protein l35a	132.15	-0.340102	0.041712	0.99984	117.913	0.356243	0.0267696	0.486966	137.853	-0.0315135	0.813588	0.999937	495.62	-1.75224	5.15874e-06	0.000425718	613.739	2.49711	9.99733e-14	6.06338e-11	579.357	0.428142	0.10724	0.999998
GSONMT00034195001	60s ribosomal protein l32	351.509	-0.0366931	0.803329	0.99984	349.088	0.130497	0.426035	0.977219	355.419	0.0861375	0.482324	0.999937	770.706	-1.75095	2.31477e-07	3.83256e-05	952.821	2.41546	1.49145e-13	8.49183e-11	894.305	0.460601	0.0668122	0.999998
GSONMT00030606001	60s ribosomal protein l22	163.91	-0.0299137	0.852776	0.99984	147.726	-0.0675256	0.685811	0.998167	155.663	-0.0813541	0.538889	0.999937	571.291	-1.74784	1.2845e-08	4.86992e-06	541.755	1.97355	7.47333e-10	1.48927e-07	578.085	0.157639	0.486767	0.999998
GSONMT00002454001	atp synthase-coupling factor mitochondrial precursor	225.466	-0.170818	0.215996	0.99984	194.062	0.0207771	0.875097	0.999852	217.297	-0.145966	0.19309	0.999937	452.94	-1.74679	1.98419e-10	1.62207e-07	326.418	1.4773	1.7746e-05	0.000985433	405.348	-0.225302	0.30109	0.999998
GSONMT00000420001	cathepsin l-like	68.8414	-0.478928	0.00724772	0.869005	101.299	0.405167	0.0190581	0.428728	107.745	0.223603	0.062104	0.999937	232.664	-1.74559	0.000339835	0.00981294	404.808	2.95597	1.46802e-09	2.67688e-07	336.199	0.472437	0.0883061	0.999998
GSONMT00069986001	mitochondrial nucleoid factor 1-like	178.022	-0.316059	0.0352195	0.99984	154.97	0.2294	0.148685	0.805402	180.165	-0.0916366	0.459129	0.999937	311.012	-1.74501	2.25096e-05	0.00128669	250.725	1.79817	2.6993e-05	0.00140762	297.75	-0.0420662	0.87633	0.999998
GSONMT00023767001	40s ribosomal protein s15	141.881	-0.261519	0.119873	0.99984	120.644	0.127136	0.515397	0.991594	140.831	-0.112486	0.413097	0.999937	417.9	-1.74459	2.03179e-06	0.000212607	410.387	2.10338	5.46506e-10	1.1211e-07	432.933	0.178186	0.496954	0.999998
GSONMT00068943001	28s ribosomal protein mitochondrial	522.932	0.109802	0.491385	0.99984	485.704	-0.177765	0.327299	0.942234	482.241	-0.054656	0.6878	0.999937	291.155	-1.74211	3.05423e-08	9.07941e-06	197.439	1.33604	0.0016951	0.0306492	255.4	-0.253941	0.340279	0.999998
GSONMT00045092001	spermatogenesis-associated protein 13-like	2018.27	-0.0152161	0.905643	0.99984	1965.83	0.069184	0.590655	0.994313	2000.64	0.052601	0.583316	0.999937	52.5202	-1.74105	3.68711e-06	0.000332142	49.4014	1.99191	7.93278e-07	7.0483e-05	53.5733	0.144986	0.58838	0.999998
GSONMT00016916001	h-2 class ii histocompatibility antigen gamma chain	286.89	-0.393387	0.0271836	0.99984	304.336	0.590803	0.00452906	0.234081	362.276	0.105809	0.412774	0.999937	409.901	-1.7406	0.000286506	0.00875583	384.662	2.33634	1.01376e-08	1.54449e-06	426.975	0.105047	0.710382	0.999998
GSONMT00037236001	regulator of microtubule dynamics protein 2	430.93	-0.274839	0.055541	0.99984	367.769	0.126406	0.4185	0.973298	425.45	-0.138551	0.25686	0.999937	808.033	-1.73581	1.49216e-06	0.00016548	681.193	1.92669	9.20445e-15	7.337e-12	780.663	0.00225567	0.992914	0.999998
Mitochondrion-Dloop	Mitochondrial D-loop mRNA	31724.8	-0.0992392	0.538406	0.99984	27765.2	0.0744883	0.692028	0.998167	32109.5	-0.0209314	0.846084	0.999937	119812	-1.73459	3.85786e-05	0.00193707	127325	2.32652	5.30311e-11	1.62814e-08	130571	0.242049	0.377263	0.999998
Mitochondrion-NADH_4L	NADH dehydrogenase subunit 4L (mitochondrion)	2646.01	-0.17156	0.299198	0.99984	2085.12	0.119248	0.553912	0.994313	2662.91	-0.0586981	0.600769	0.999937	86839.1	-1.73451	8.50298e-05	0.00355332	72482.4	2.04562	5.11048e-09	8.14728e-07	85093.9	-0.000537556	0.998471	0.999998
GSONMT00003926001	ankyrin repeat domain-containing protein 32	413.184	-0.228689	0.190426	0.99984	342.856	0.067549	0.735278	0.999738	402.663	-0.14144	0.308505	0.999937	440.544	-1.73336	1.06399e-08	4.34906e-06	256.635	1.13599	0.00132896	0.0257392	364.845	-0.480534	0.0542002	0.999998
GSONMT00015821001	40s ribosomal protein s15a	191.418	-0.245242	0.152723	0.99984	179.084	0.30396	0.080169	0.684575	200.149	0.0171813	0.899791	0.999937	427.987	-1.72951	1.427e-05	0.000938447	498.315	2.37332	7.33801e-11	2.20132e-08	484.597	0.34486	0.203979	0.999998
GSONMT00028733001	ribosomal protein l26 isoform 1	334.615	-0.251251	0.15008	0.99984	320.432	0.375693	0.0235508	0.460901	356.274	0.0498709	0.714699	0.999937	898.759	-1.72748	5.79861e-06	0.000465312	1080.97	2.37362	8.51181e-11	2.3987e-08	1031.87	0.399619	0.130515	0.999998
GSONMT00073683001	carbonic anhydrase	91.4584	-0.331909	0.0526006	0.99984	81.133	0.596324	0.00452994	0.234081	105.661	0.00692959	0.95674	0.999937	73.4451	-1.72616	0.000339852	0.00981294	61.3462	2.14171	5.20183e-07	4.88639e-05	73.1033	0.0165852	0.953275	0.999998
GSONMT00025217001	40s ribosomal protein s15a	200.802	-0.237143	0.161871	0.99984	186.325	0.279404	0.100228	0.731956	208.201	0.00491686	0.971077	0.999937	428.747	-1.72442	1.40946e-05	0.000933457	499.868	2.36661	7.88574e-11	2.29171e-08	485.479	0.34741	0.199999	0.999998
GSONMT00049086001	40s ribosomal protein s25	1161.73	-0.138251	0.152417	0.99984	1042.84	0.0399733	0.62988	0.99744	1130.5	-0.0965536	0.216568	0.999937	1826.85	-1.72439	5.5577e-06	0.000448733	1964.57	2.27645	2.32384e-13	1.29666e-10	1979.3	0.280894	0.282582	0.999998
GSONMT00069769001	60s ribosomal protein l28-like protein	145.085	-0.0873662	0.61763	0.99984	129.319	0.00980847	0.960421	0.999852	140.083	-0.0677237	0.626681	0.999937	372.069	-1.72259	3.08607e-06	0.000293569	407.623	2.22782	3.13193e-10	7.07608e-08	406.118	0.306289	0.238103	0.999998
GSONMT00057778001	60s ribosomal protein l7a	1334.35	-0.00071662	0.99545	0.99984	1218.77	-0.0887459	0.453733	0.98679	1265.44	-0.0806987	0.432455	0.999937	963.536	-1.72126	1.35773e-06	0.000155102	1049.36	2.23213	3.31189e-12	1.28331e-09	1046.81	0.302475	0.238966	0.999998
GSONMT00068647001	transient receptor potential cation channel subfamily v member 1	70.0127	-0.464663	0.00953841	0.880948	86.7605	0.679813	0.00091172	0.0996282	98.2426	0.197122	0.129155	0.999937	57.7791	-1.72016	0.000584606	0.0142152	60.2701	2.62624	1.7092e-10	4.33499e-08	63.8578	0.189121	0.503672	0.999998
GSONMT00019491001	60s ribosomal protein l7a	1208.62	-0.00926055	0.942289	0.99984	1115.86	-0.0528691	0.644041	0.998167	1156.73	-0.055688	0.590704	0.999937	906.959	-1.71861	2.78009e-06	0.000270362	997.623	2.25795	4.40056e-12	1.61541e-09	991.536	0.309664	0.232934	0.999998
GSONMT00045976001	40s ribosomal protein s16	87.0904	-0.159736	0.383617	0.99984	79.8412	0.135222	0.519385	0.992233	88.9446	-0.00921908	0.946266	0.999937	303.026	-1.718	6.81541e-07	9.05031e-05	301.799	1.96173	1.41774e-06	0.000115993	314.331	0.199031	0.436098	0.999998
GSONMT00021260001	60s ribosomal protein l38	113.001	-0.32685	0.0718235	0.99984	103.158	0.366423	0.0721652	0.666008	121.446	0.00497647	0.971501	0.999937	265.553	-1.71421	1.05207e-05	0.000756101	324.054	2.37657	3.94433e-10	8.40022e-08	307.248	0.393263	0.148159	0.999998
GSONMT00048330001	fyn-binding isoform x2	108.933	-0.0311244	0.864149	0.99984	103.386	0.0343541	0.86884	0.999852	107.674	0.0037454	0.977613	0.999937	59.1116	-1.71392	0.000348033	0.00998597	36.6845	1.50144	0.00410423	0.056657	52.3671	-0.197946	0.480034	0.999998
GSONMT00008985001	40s ribosomal protein s15	181.957	-0.221423	0.19064	0.99984	152.755	0.0637764	0.739433	0.999738	177.247	-0.138289	0.313022	0.999937	505.898	-1.7131	2.09865e-06	0.00021786	488.995	2.03623	1.17476e-09	2.24485e-07	518.182	0.160716	0.536691	0.999998
GSONMT00008989001	40s ribosomal protein s28	117.755	-0.112248	0.53163	0.99984	109.912	0.11794	0.561419	0.994313	118.256	-0.00152843	0.991178	0.999937	385.658	-1.71237	1.70461e-07	3.01301e-05	361.156	1.93964	2.46638e-09	4.22674e-07	387.792	0.129314	0.603255	0.999998
GSONMT00065314001	elongation factor 1-delta	823.144	0.0646339	0.577504	0.99984	754.157	-0.151527	0.332346	0.944116	767.095	-0.096736	0.252243	0.999937	794.511	-1.71185	2.24043e-07	3.7331e-05	719.729	1.87455	4.28844e-08	5.53903e-06	786.896	0.0906403	0.708266	0.999998
GSONMT00075139001	integrin beta-2 precursor	120.414	-0.443334	0.013836	0.911333	141.364	0.558085	0.00561536	0.2621	161.936	0.153295	0.227391	0.999937	41.0964	-1.70935	0.000214636	0.00710745	45.6816	2.4995	4.93138e-11	1.54585e-08	45.9599	0.26164	0.352804	0.999998
GSONMT00072031001	60s acidic ribosomal protein p2	190.567	-0.289985	0.081258	0.99984	163.231	0.176487	0.361121	0.958725	191.399	-0.113338	0.372834	0.999937	944.678	-1.70701	1.00111e-06	0.000124594	953.417	2.04459	1.17739e-08	1.738e-06	986.085	0.22624	0.353511	0.999998
GSONMT00073068001	cytochrome b-c1 complex subunit mitochondrial precursor	312.424	0.0632636	0.70297	0.99984	275.265	-0.222801	0.229892	0.889256	282.577	-0.13593	0.31029	0.999937	472.605	-1.70659	1.09076e-12	1.60331e-09	486.477	1.98317	6.13123e-10	1.23953e-07	492.978	0.272145	0.205465	0.999998
GSONMT00013059001	60s ribosomal protein l23	268.756	-0.20542	0.211285	0.99984	233.618	0.10515	0.534518	0.994313	264.955	-0.104098	0.420047	0.999937	443.259	-1.70411	9.67791e-06	0.000711163	492.998	2.29489	3.05048e-12	1.19867e-09	488.084	0.30969	0.245004	0.999998
GSONMT00081737001	peroxisome proliferator-activated receptor beta	262.649	-0.574478	0.000576962	0.330142	238.586	0.513103	0.0121469	0.359098	293.161	0.0132641	0.923982	0.999937	368.606	-1.70341	9.61228e-08	2.02788e-05	276.438	1.43467	0.00121206	0.0241537	335.14	-0.141187	0.593164	0.999998
GSONMT00009154001	60s ribosomal protein l23	253.121	-0.173259	0.302779	0.99984	225.069	0.105812	0.556964	0.994313	250.544	-0.0710153	0.586389	0.999937	442.156	-1.70106	8.43371e-06	0.00063036	484.123	2.26681	2.73816e-12	1.09131e-09	482.683	0.294537	0.267194	0.999998
GSONMT00050398001	atp synthase-coupling factor mitochondrial precursor	278.462	-0.111516	0.406395	0.99984	248.169	0.014124	0.906928	0.999852	268.941	-0.0949397	0.373221	0.999937	636.225	-1.70102	4.96744e-11	5.41451e-08	444.064	1.36244	5.38342e-05	0.00243509	558.825	-0.284347	0.175331	0.999998
GSONMT00050175001	60s ribosomal protein l19	704.989	-0.123194	0.439132	0.99984	655.605	0.117659	0.45964	0.988599	703.079	-0.0150183	0.903961	0.999937	726.601	-1.70033	6.93461e-06	0.000536714	812.302	2.29707	4.52967e-13	2.43026e-10	801.249	0.321826	0.221585	0.999998
Mitochondrion-NADH_2	NADH dehydrogenase subunit 2 (mitochondrion)	6245.57	-0.00872249	0.961841	0.99984	6616	0.0688657	0.707827	0.999142	6495.75	0.0633716	0.593605	0.999937	418048	-1.69868	9.07994e-05	0.00376436	329770	1.92476	8.1598e-10	1.60317e-07	397605	-0.0580935	0.834724	0.999998
GSONMT00070381001	40s ribosomal protein s11	260.694	-0.103045	0.554965	0.99984	239.018	0.0706115	0.723132	0.999142	257.403	-0.0294653	0.831437	0.999937	138.416	-1.6976	2.55474e-06	0.000254114	165.255	2.34139	4.7594e-12	1.72445e-09	157.572	0.411111	0.112467	0.999998
Mitochondrion-NADH_1	NADH dehydrogenase subunit 1 (mitochondrion)	22880.3	-0.192763	0.250518	0.99984	19660.6	0.179902	0.358893	0.958262	24264.6	-0.0207941	0.852392	0.999937	914918	-1.69668	5.68996e-05	0.00262521	835595	2.15186	3.85021e-16	4.29668e-13	924553	0.0869631	0.751323	0.999998
GSONMT00000536001	apolipoprotein e	392.359	-0.344401	0.0348481	0.99984	750.524	0.323048	0.0340212	0.532565	729.146	0.225162	0.0299945	0.999937	94.96	-1.69652	0.000571924	0.0140352	107.498	2.45458	2.76188e-07	2.89675e-05	108.158	0.232758	0.409349	0.999998
GSONMT00023271001	creatine testis isozyme	619.875	-0.0612855	0.565531	0.99984	570.614	0.00437058	0.972943	0.999852	600.653	-0.0542368	0.57146	0.999937	211.064	-1.69646	3.18142e-06	0.000299172	173.209	1.63253	0.000247659	0.00794188	200.651	-0.0280106	0.917584	0.999998
GSONMT00052297001	hemoglobin subunit alpha-4	642.419	-0.17723	0.20684	0.99984	637.079	0.323986	0.0785028	0.683317	786.752	0.0370122	0.724423	0.999937	1436.09	-1.69577	7.7486e-05	0.00329599	2809.25	2.9385	4.39174e-11	1.42471e-08	2268.04	0.725533	0.00951092	0.834307
GSONMT00003101001	60s ribosomal protein l17	199.485	-0.224448	0.194335	0.99984	186.302	0.264663	0.153574	0.812287	207.216	0.0144783	0.914398	0.999937	263.458	-1.69436	2.74315e-05	0.00150758	327.179	2.37347	4.15842e-09	6.82446e-07	308.034	0.396611	0.14967	0.999998
GSONMT00076891001	60s ribosomal protein l35	200.918	-0.0188711	0.909881	0.99984	188.809	0.00317633	0.985354	0.999852	195.282	-0.0130558	0.921961	0.999937	217.731	-1.6906	1.64389e-05	0.00102391	261.048	2.3561	1.58421e-10	4.05486e-08	249.243	0.378532	0.162636	0.999998
GSONMT00077900001	riken cdna 1700025g04 gene	717.683	-0.126084	0.234014	0.99984	670.04	0.109928	0.391582	0.967424	713.581	-0.0128946	0.867083	0.999937	69.5092	-1.68668	4.41713e-06	0.000377622	93.4384	2.31947	9.15854e-08	1.10612e-05	84.2829	0.498153	0.0640173	0.999998
GSONMT00071227001	60s ribosomal protein l28-like protein	130.98	-0.0959088	0.57159	0.99984	120.502	0.0705708	0.711046	0.999142	129.131	-0.0269974	0.844	0.999937	338.61	-1.68394	3.39198e-06	0.000312525	376.048	2.19747	3.66382e-10	7.92379e-08	370.736	0.32725	0.201809	0.999998
GSONMT00072652001	adenylate kinase mitochondrial isoform x1	777.991	-0.177282	0.0754341	0.99984	717.408	0.146711	0.177024	0.842215	776.939	-0.0302087	0.727677	0.999937	734.19	-1.68273	5.85048e-06	0.000468039	703.607	1.91123	2.97931e-06	0.00022344	749.215	0.142859	0.591451	0.999998
GSONMT00060652001	peroxisome proliferator-activated receptor beta	237.263	-0.51642	0.000399777	0.283568	209.354	0.415349	0.0284157	0.497504	253.086	-0.0400464	0.76158	0.999937	305.722	-1.68252	8.72903e-09	3.62462e-06	225.639	1.40382	0.000522257	0.0135792	274.756	-0.175943	0.481978	0.999998
GSONMT00013009001	tubulin beta-1 chain-like	3167.92	0.0580702	0.521654	0.99984	2885.45	-0.166094	0.163109	0.823615	2950.42	-0.108219	0.169986	0.999937	5398.93	-1.68082	2.51898e-12	3.46823e-09	3987.68	1.39651	7.6423e-05	0.00320139	4833.06	-0.211899	0.2733	0.999998
GSONMT00079030001	serine arginine-rich splicing factor 1	766.022	-0.00216829	0.982268	0.99984	675.671	-0.162928	0.20506	0.86836	711.362	-0.157952	0.101452	0.999937	688.249	-1.67757	1.47909e-09	9.43732e-07	416.131	1.10341	0.00156876	0.0290424	572.254	-0.484932	0.0312661	0.992984
GSONMT00022294001	nadh dehydrogenase	296.012	0.0731862	0.601885	0.99984	272.183	-0.172005	0.192176	0.856788	274.994	-0.0829159	0.456874	0.999937	867.241	-1.67168	9.62269e-10	6.8035e-07	727.199	1.62257	4.87471e-06	0.000335801	821.228	-0.0161602	0.936438	0.999998
Mitochondrion-NADH_4	NADH dehydrogenase subunit 4 (mitochondrion)	22474.6	-0.172395	0.269197	0.99984	17761.3	0.136447	0.464538	0.99007	23263.5	-0.042441	0.682449	0.999937	994427	-1.66723	9.6686e-05	0.00395946	860908	2.00396	2.34235e-10	5.53806e-08	980378	0.0307397	0.911669	0.999998
GSONMT00065776001	60s ribosomal protein l36a	195.983	-0.220937	0.197366	0.99984	195.293	0.349486	0.0624635	0.640015	210.907	0.10056	0.45641	0.999937	302.773	-1.66378	7.0606e-08	1.67914e-05	297.641	1.95399	3.52851e-10	7.75133e-08	309.534	0.205689	0.3633	0.999998
GSONMT00034385001	mhc class i antigen	50.5076	-0.18205	0.304214	0.99984	58.5065	0.463795	0.0273937	0.490892	61.4821	0.141955	0.266643	0.999937	51.0321	-1.66366	0.000580788	0.0141598	57.6112	2.52802	6.97846e-10	1.40066e-07	57.7516	0.25668	0.364415	0.999998
GSONMT00048015001	nadh dehydrogenase	54.6094	-0.291975	0.0886692	0.99984	43.358	0.0582928	0.779442	0.999852	52.9789	-0.182418	0.191184	0.999937	77.3369	-1.66337	1.32755e-05	0.000902045	84.9681	2.01883	1.26974e-05	0.000747353	84.301	0.273385	0.323664	0.999998
GSONMT00075659001	dna polymerase epsilon subunit 4-like	192.146	-0.0329899	0.85602	0.99984	177.022	0.00321573	0.987726	0.999852	186.051	-0.026911	0.847835	0.999937	283.837	-1.66238	2.91378e-05	0.00158801	203.673	1.52713	0.000128083	0.0047614	256.089	-0.170279	0.535289	0.999998
GSONMT00030916001	kell blood group glyco	144.483	-0.313305	0.0796634	0.99984	119.27	0.328382	0.11829	0.756799	154.616	-0.0509739	0.696352	0.999937	110.482	-1.65993	0.000498496	0.0128242	92.8726	1.9161	7.05525e-05	0.00301306	109.311	0.0140335	0.960431	0.999998
GSONMT00002271001	dihydrofolate reductase	131.757	0.0768976	0.657413	0.99984	114.288	-0.24035	0.231746	0.890303	117.469	-0.142724	0.304844	0.999937	54.7377	-1.6577	7.21374e-06	0.000555033	26.988	0.802513	0.0967242	0.35647	42.9309	-0.587052	0.0321167	0.998113
GSONMT00052301001	hemoglobin subunit beta-1	525.47	-0.189642	0.173463	0.99984	478.204	0.324319	0.0793772	0.683317	626.178	0.0115757	0.910855	0.999937	1049.66	-1.6574	0.000153375	0.00550383	1997.91	2.89122	8.73635e-11	2.43735e-08	2638.57	-0.0347397	0.895491	0.999998
GSONMT00072030001	heavy subunit	2569.69	0.0695567	0.466402	0.99984	2440.66	-0.0856087	0.422284	0.975518	2449.7	-0.0143296	0.86214	0.999937	4417.65	-1.6568	3.02196e-07	4.72242e-05	4057.28	1.81629	2.08049e-07	2.24106e-05	4379.93	0.116868	0.564214	0.999998
GSONMT00024798001	40s ribosomal protein s11	984.83	-0.0659633	0.713761	0.99984	881.856	-0.00633134	0.975442	0.999852	948.2	-0.0658849	0.636901	0.999937	763.067	-1.65464	3.62734e-06	0.00032961	969.065	2.38952	1.39764e-13	8.12347e-11	893.478	0.47829	0.0630553	0.999998
GSONMT00058133001	hemoglobin subunit beta-1	541.677	-0.190951	0.171232	0.99984	494.571	0.326388	0.0774639	0.68143	646.803	0.0126457	0.9028	0.999937	1087.22	-1.65294	0.000151125	0.00543053	2084.65	2.89198	8.34249e-11	2.3987e-08	2764.7	-0.0375871	0.886816	0.999998
GSONMT00001710001	carboxypeptidase a2	96.375	-0.164399	0.369761	0.99984	109.917	0.41822	0.0452361	0.580323	112.537	0.216949	0.122068	0.999937	49.2906	-1.64939	0.000212777	0.0070705	51.6106	2.03774	2.50446e-05	0.00131586	53.1801	0.208737	0.457815	0.999998
GSONMT00016594001	hemoglobin subunit beta-1	541.69	-0.191209	0.170752	0.99984	494.431	0.326822	0.0771495	0.679992	646.811	0.0125543	0.903452	0.999937	1081.03	-1.6474	0.000159553	0.00568653	2069.88	2.88395	9.60532e-11	2.60174e-08	2741.21	-0.0368798	0.888977	0.999998
GSONMT00008811001	hemoglobin subunit beta-1	540.77	-0.191009	0.171481	0.99984	495.362	0.327368	0.0767034	0.679826	646.504	0.0135719	0.895704	0.999937	1089.73	-1.64732	0.000155571	0.00556734	2080.74	2.87697	1.09775e-10	2.91678e-08	2755.04	-0.0371013	0.888429	0.999998
Mitochondrion-NADH_6	NADH dehydrogenase subunit 6 (mitochondrion)	2230.06	-0.308363	0.0744765	0.99984	2177.83	0.316517	0.13135	0.774581	2900.65	-0.0735645	0.55984	0.999937	238040	-1.64194	0.00011355	0.00442693	254046	2.27365	2.70371e-12	1.09131e-09	258085	0.238536	0.388431	0.999998
GSONMT00009795001	fructose-bisphosphate aldolase a	77.6536	-0.19557	0.282286	0.99984	76.1461	0.193409	0.350292	0.954351	83.0976	0.049089	0.720876	0.999937	83.589	-1.64058	0.000143915	0.00524646	77.4879	1.79259	0.000321103	0.00965943	84.5554	0.0972374	0.728476	0.999998
GSONMT00049724001	mediator of rna polymerase ii transcription subunit 31	231.042	-0.202713	0.237973	0.99984	187.618	-0.00812777	0.967361	0.999852	220.108	-0.183315	0.184316	0.999937	263.591	-1.64054	1.34052e-05	0.00090615	201.299	1.5503	0.000116201	0.00439877	242.11	-0.123563	0.626291	0.999998
GSONMT00012659001	40s ribosomal protein s27	263.183	-0.150673	0.341999	0.99984	237.671	0.0991871	0.536132	0.994313	260.332	-0.0600959	0.617974	0.999937	191.281	-1.64009	3.49239e-05	0.00181272	236.131	2.29421	9.90838e-09	1.51887e-06	221.96	0.408699	0.131591	0.999998
GSONMT00065277001	atp synthase subunit mitochondrial-like	831.542	0.0752402	0.637556	0.99984	725.672	-0.244863	0.197164	0.861874	746.048	-0.157333	0.23627	0.999937	755.34	-1.63522	7.99178e-05	0.00336117	596.956	1.66562	6.16028e-05	0.00269931	709.706	-0.0608399	0.828033	0.999998
Mitochondrion-ATPase6	ATP synthase F0 subunit 6 (mitochondrion)	11735.4	-0.168981	0.28117	0.99984	8630.3	0.108973	0.583329	0.994313	11673.8	-0.073249	0.494003	0.999937	1.33817e+06	-1.63458	6.51567e-05	0.00289389	1.18258e+06	1.94365	3.5986e-10	7.84354e-08	1.32094e+06	0.050619	0.853468	0.999998
GSONMT00023300001	nuclear receptor subfamily 2 group f member 6-like	84.4479	-0.123976	0.3202	0.99984	74.2663	-0.0254771	0.876605	0.999852	80.9537	-0.141496	0.199056	0.999937	90.8414	-1.63391	5.61952e-06	0.000452328	78.8544	1.83669	1.21396e-10	3.19511e-08	88.3558	0.0526004	0.831639	0.999998
GSONMT00029727001	nuclear migration protein nudc	457.286	0.00934908	0.94597	0.99984	439.165	0.00889484	0.957132	0.999852	446.13	0.0181778	0.879314	0.999937	490.401	-1.63327	1.44705e-09	9.43732e-07	346.622	1.31495	0.000139228	0.00506382	430.374	-0.281873	0.126855	0.999998
GSONMT00033312001	superoxide dismutase	1390.97	-0.184705	0.27473	0.99984	1228.03	0.0993274	0.610471	0.995794	1377.73	-0.0855153	0.50299	0.999937	1501.63	-1.63247	9.06625e-08	1.96011e-05	1141.64	1.41157	0.000516303	0.0134872	1363.76	-0.161664	0.422415	0.999998
GSONMT00016165001	40s ribosomal protein s30	479.829	-0.0346377	0.830262	0.99984	450.898	0.020826	0.911602	0.999852	468.407	-0.0131966	0.914175	0.999937	699.39	-1.63027	2.20789e-05	0.00127784	788.936	2.18409	2.2989e-09	4.00857e-07	771.129	0.325765	0.219613	0.999998
GSONMT00020801001	60s ribosomal protein l7	1001.56	-0.120228	0.252576	0.99984	906.848	0.0394503	0.700497	0.998991	975.929	-0.0786201	0.37766	0.999937	1378.45	-1.62477	3.57197e-05	0.00184305	1432.56	2.10737	5.17041e-10	1.06851e-07	1461.1	0.229008	0.393827	0.999998
GSONMT00009493001	hemoglobin subunit alpha-4	709.522	-0.177635	0.20153	0.99984	702.898	0.331018	0.071922	0.665388	872.59	0.0358206	0.729222	0.999937	1564.74	-1.62367	0.00025678	0.0080932	3095.05	2.88692	2.83304e-10	6.58658e-08	2489.28	0.724226	0.00976593	0.834784
GSONMT00056039001	cell division cycle protein 23 homolog	46.5389	0.286699	0.0585895	0.99984	46.3076	-0.224789	0.250525	0.903136	42.0662	0.0269013	0.841423	0.999937	55.6308	-1.62285	7.96916e-05	0.00336117	42.3749	1.52077	0.00109816	0.0225775	51.344	-0.10586	0.686702	0.999998
GSONMT00041092001	40s ribosomal protein s4	497.931	-0.128989	0.353606	0.99984	470.742	0.1483	0.286161	0.922814	500.505	0.0126992	0.908667	0.999937	554.509	-1.62216	4.45796e-06	0.000379871	636.144	2.14976	2.09746e-09	3.75108e-07	613.17	0.353636	0.175555	0.999998
GSONMT00047973001	origin recognition complex subunit 4	162.726	0.0592982	0.69805	0.99984	161.138	0.00247502	0.987749	0.999852	158.761	0.0595021	0.636398	0.999937	526.904	-1.62211	7.64659e-08	1.75469e-05	475.546	1.74595	6.65787e-08	8.29231e-06	515.072	0.0890687	0.671786	0.999998
GSONMT00005011001	heavy subunit	2748.15	0.119975	0.299246	0.99984	2555.51	-0.189872	0.184273	0.847792	2543.43	-0.0718309	0.445861	0.999937	5002.58	-1.62193	1.35125e-07	2.59916e-05	4490.9	1.70045	4.38978e-06	0.000305413	4883.82	0.0866637	0.599196	0.999998
GSONMT00040586001	collagen type i alpha 1	71.6379	-0.189494	0.26159	0.99984	117.341	0.250397	0.109369	0.747078	111.135	0.166663	0.0918241	0.999937	95.4989	-1.62176	0.000597241	0.0143733	485.954	1.77744	0.00428997	0.0582678	297.386	0.756768	0.00259514	0.622697
GSONMT00008805001	hemoglobin subunit alpha-4	730.473	-0.179802	0.199931	0.99984	723.077	0.331196	0.0728079	0.668461	896.361	0.036199	0.728887	0.999937	1603.03	-1.62065	0.000267056	0.0083469	3180.98	2.88658	3.04584e-10	7.02153e-08	2555.25	0.726253	0.00957361	0.834307
GSONMT00080432001	transcription initiation protein spt3 homolog isoform x1	403.275	0.0297538	0.819869	0.99984	396.206	0.0320929	0.845978	0.999852	397.001	0.0596343	0.604047	0.999937	211.068	-1.62049	1.0262e-05	0.000745705	169.94	1.58656	8.16349e-05	0.00337586	197.778	-0.0612796	0.805303	0.999998
GSONMT00009413001	40s ribosomal protein s15	167.648	-0.237041	0.151097	0.99984	141.22	0.0779311	0.684834	0.998167	163.994	-0.135857	0.317955	0.999937	511.974	-1.61735	2.40374e-06	0.000241853	500.701	1.92519	4.07822e-09	6.73243e-07	521.598	0.177138	0.483516	0.999998
GSONMT00066389001	atp synthase subunit mitochondrial-like	3878.47	0.0511229	0.704176	0.99984	3534.04	-0.147157	0.362044	0.958725	3614.11	-0.094602	0.390035	0.999937	4426.13	-1.61229	2.93038e-07	4.62726e-05	3627.36	1.60555	4.85605e-07	4.68785e-05	4145.85	-0.0501294	0.822102	0.999998
GSONMT00047312001	sorting and assembly machinery component 50 homolog a-like	1569.07	-0.0679816	0.495486	0.99984	1428.13	-0.0151427	0.900899	0.999852	1511.86	-0.079136	0.370961	0.999937	1080.99	-1.61057	5.4566e-11	5.59269e-08	823.551	1.36546	0.000201659	0.00677842	973.079	-0.162034	0.443577	0.999998
GSONMT00066189001	nucleolar protein 56-like	7231.1	-0.161051	0.0106432	0.880948	6773.45	0.155005	0.0560632	0.618891	7245.77	-0.00313465	0.958231	0.999937	2151.82	-1.60857	0.00263165	0.040354	1734.5	2.74381	3.14504e-10	7.07608e-08	2189.52	-0.00669166	0.979947	0.999998
GSONMT00062816001	heavy subunit	366.477	0.0442504	0.79247	0.99984	329.221	-0.152442	0.429941	0.978729	338.447	-0.11448	0.347711	0.999937	789.828	-1.6043	4.13815e-06	0.000359648	666.871	1.71102	1.50994e-08	2.14928e-06	752.422	-0.00405156	0.987329	0.999998
GSONMT00056501001	phosphoglycerate mutase 2	105.148	-0.22432	0.130564	0.99984	90.4916	0.0919021	0.578896	0.994313	103.108	-0.128115	0.289667	0.999937	107.357	-1.60413	1.3164e-05	0.000900667	81.9844	1.41039	0.00267275	0.0420808	98.2103	-0.110223	0.680367	0.999998
GSONMT00075826001	ubiquitin carboxyl-terminal hydrolase isozyme l5	659.206	-0.0828825	0.564014	0.99984	633.133	0.113122	0.513935	0.991594	660.797	0.0329781	0.785684	0.999937	200.133	-1.60385	7.35482e-07	9.71727e-05	180.841	1.7264	2.09809e-06	0.000162146	195.735	0.0827874	0.741064	0.999998
GSONMT00000708001	myotubularin-related protein 10	1669.12	-0.232683	0.00681308	0.869005	1462.41	0.0950443	0.389255	0.966288	1638.6	-0.1327	0.0690856	0.999937	793.011	-1.60373	7.39659e-06	0.000564059	636.683	1.66263	2.23061e-09	3.91396e-07	740.14	-0.0660695	0.792477	0.999998
GSONMT00072651001	adenylate kinase mitochondrial isoform x2	641.841	-0.179589	0.01347	0.911333	590.272	0.134486	0.213395	0.875126	639.317	-0.0411274	0.50334	0.999937	326.12	-1.60166	2.08841e-06	0.000217661	291.97	1.62829	0.00019885	0.00669205	318.325	0.0656515	0.798612	0.999998
GSONMT00069098001	histone h2b 1 2-like	43210.7	0.0156929	0.871248	0.99984	42617	0.0576506	0.69032	0.998167	42807.6	0.0722739	0.467874	0.999937	260.736	-1.6012	0.000533906	0.0133527	176.554	1.64123	4.99352e-06	0.000342295	233.878	-0.182872	0.517806	0.999998
GSONMT00005010001	60s acidic ribosomal protein p2	301.883	-0.203774	0.244544	0.99984	248.571	0.0291735	0.884081	0.999852	290.621	-0.167684	0.218397	0.999937	1454.93	-1.59877	5.43386e-07	7.61545e-05	1442.59	1.86716	9.25266e-08	1.11267e-05	1485.59	0.209718	0.357813	0.999998
GSONMT00005919001	Oncorhynchus tshawytscha G-patch domain and ankyrin repeats 1 (gpank1)	78.165	-0.107698	0.499723	0.99984	73.544	0.106614	0.557303	0.994313	78.1458	-0.000462887	0.997204	0.999937	72.9193	-1.59543	1.87318e-07	3.22384e-05	66.5146	1.69043	4.90695e-06	0.000337189	71.3553	0.0942812	0.68796	0.999998
GSONMT00002701001	v-type proton atpase 116 kda subunit a isoform 1-like isoform x2	1194.2	0.0837925	0.373339	0.99984	1147.2	-0.0756538	0.530135	0.994313	1142.04	0.00770968	0.919857	0.999937	102.228	-1.59471	3.10492e-09	1.62337e-06	89.8413	1.63719	7.1149e-07	6.38259e-05	97.9638	0.0533997	0.802796	0.999998
GSONMT00033840001	atp synthase subunit mitochondrial-like	3597.07	0.0642589	0.607645	0.99984	3294.09	-0.154303	0.313456	0.934272	3350.73	-0.0908277	0.369533	0.999937	6151.37	-1.59371	3.43192e-07	5.28112e-05	4943.29	1.55754	5.37954e-07	5.01099e-05	5702.43	-0.0803994	0.712767	0.999998
GSONMT00018055001	40s ribosomal protein s24	535.554	-0.18848	0.114073	0.99984	494.326	0.168247	0.196471	0.861487	537.991	-0.0215835	0.82882	0.999937	1127.02	-1.59317	8.73694e-06	0.000649313	1136.81	1.94445	3.39045e-08	4.5476e-06	1166.15	0.218272	0.379232	0.999998
GSONMT00039787001	phosphoglycerate kinase 1	1080.6	-0.117043	0.203214	0.99984	1002.02	0.082272	0.462492	0.989511	1065.79	-0.0323368	0.652981	0.999937	129.701	-1.59305	2.89354e-10	2.29378e-07	132.55	1.84101	1.19479e-07	1.35978e-05	133.439	0.254591	0.259274	0.999998
GSONMT00004292001	60s ribosomal protein l6	920.84	0.0759818	0.580418	0.99984	851.707	-0.151451	0.318109	0.937857	859.263	-0.0688577	0.538753	0.999937	1622.57	-1.59293	2.08201e-05	0.00122646	1410.52	1.75437	3.61958e-07	3.58736e-05	1569.73	0.0339379	0.892739	0.999998
GSONMT00025088001	40s ribosomal protein s24-like isoform x3	581.471	-0.174239	0.159418	0.99984	533.368	0.136774	0.323632	0.940911	579.944	-0.0361536	0.725404	0.999937	1288.32	-1.58437	1.07938e-05	0.00077191	1296.88	1.92734	7.59915e-08	9.38091e-06	1330.91	0.216072	0.382732	0.999998
GSONMT00002367001	fermitin family homolog 3	72.7447	-0.460055	0.00961593	0.880948	93.0235	0.672648	0.000896657	0.099404	104.688	0.199275	0.117018	0.999937	42.9567	-1.58235	0.00215058	0.0353546	49.3093	2.59926	3.2222e-08	4.36389e-06	49.5434	0.246734	0.381426	0.999998
GSONMT00082496001	ubiquitin-conjugating enzyme e2 c	2563.81	0.186479	0.109288	0.99984	2355.37	-0.326469	0.000571663	0.0790429	2305.61	-0.115797	0.216407	0.999937	4277.71	-1.58136	3.32374e-06	0.000309427	3275.79	1.35321	0.00268953	0.0422734	3892.7	-0.138687	0.557552	0.999998
GSONMT00049270001	egg envelope partial	672.759	-0.633677	0.000394291	0.283568	449.548	0.267377	0.202668	0.867708	675.944	-0.229163	0.0977757	0.999937	1000.16	-1.58048	1.32973e-07	2.57673e-05	634.867	1.0936	0.00296345	0.045253	838.633	-0.425409	0.0534633	0.999998
GSONMT00014675001	egg envelope partial	677.105	-0.633644	0.000387497	0.283568	451.673	0.262752	0.210469	0.872403	679.149	-0.232468	0.0932975	0.999937	1017.6	-1.57935	1.47258e-07	2.81187e-05	648.272	1.09863	0.00293634	0.0449375	854.442	-0.420267	0.0560882	0.999998
GSONMT00058160001	thioredoxin-interacting protein	359.759	-0.54861	0.00110423	0.444315	312.69	0.462904	0.0218643	0.450099	391.058	-0.0344315	0.805905	0.999937	153.62	-1.57667	0.000102373	0.00410855	129.282	1.76951	1.42024e-07	1.5913e-05	146.99	0.00178181	0.994767	0.999998
GSONMT00081790001	phosphatidylinositol -trisphosphate-dependent rac exchanger 1 protein isoform x2	2233.1	-0.167551	0.0657713	0.99984	2042.79	0.114901	0.240635	0.896457	2213.13	-0.0507326	0.536223	0.999937	956.519	-1.57661	1.59538e-05	0.00101053	781.373	1.69189	1.64746e-11	5.47172e-09	897.924	-0.0444369	0.86259	0.999998
GSONMT00007169001	ribosomal protein l4	572.599	-0.0202201	0.883568	0.99984	543.727	0.0206614	0.901708	0.999852	559.501	0.00230911	0.984545	0.999937	2725.06	-1.57413	0.000133578	0.00494957	1960.19	1.44856	0.000520888	0.0135689	2450.03	-0.18317	0.495595	0.999998
GSONMT00036168001	tubulin beta-2c chain	240.712	-0.0436452	0.715623	0.99984	233.354	0.086551	0.582279	0.994313	239.74	0.0461702	0.659114	0.999937	431.993	-1.5734	1.28119e-07	2.52e-05	327.794	1.40044	3.65232e-05	0.00178452	388.968	-0.168011	0.398667	0.999998
GSONMT00069328001	40s ribosomal protein s25	1084.38	-0.157379	0.0789566	0.99984	989.999	0.100785	0.177765	0.842215	1070.59	-0.0571122	0.434623	0.999937	1866.81	-1.57131	3.20008e-05	0.00170151	2062.23	2.11581	2.08352e-10	5.05463e-08	2022.75	0.30863	0.237375	0.999998
GSONMT00062185001	40s ribosomal protein s4	434.23	-0.150616	0.29738	0.99984	401.458	0.138963	0.29864	0.927174	433.744	-0.0231123	0.834679	0.999937	539.547	-1.57084	2.23626e-06	0.000227629	616.831	2.06572	4.80225e-09	7.78942e-07	591.316	0.36146	0.155272	0.999998
GSONMT00076204001	papilin-like isoform x1	71.82	0.148863	0.401591	0.99984	74.1473	-0.0510919	0.796495	0.999852	69.1353	0.0860822	0.538152	0.999937	111.204	-1.56915	4.16257e-05	0.00206236	85.4083	1.47771	0.000377496	0.0107577	101.771	-0.116816	0.649274	0.999998
GSONMT00031083001	autophagy-related protein 2 homolog a-like	3166.57	-0.13333	0.148605	0.99984	2977.26	0.128513	0.311589	0.932964	3163.21	0.00103798	0.990419	0.999937	873.33	-1.56898	3.03274e-07	4.72242e-05	626.797	1.32981	2.66836e-05	0.00139409	768.351	-0.240955	0.282365	0.999998
GSONMT00038161001	40s ribosomal protein s26	172.665	-0.346372	0.0215759	0.991162	156.764	0.335138	0.0480696	0.593902	180.285	-0.0151363	0.901314	0.999937	351.606	-1.56845	1.4442e-05	0.000946876	437.02	2.22984	4.19328e-10	8.7961e-08	404.254	0.436936	0.0977285	0.999998
GSONMT00037103001	60s ribosomal protein l32	319.728	-0.0484106	0.682437	0.99984	302.83	0.053265	0.680852	0.998167	314.405	0.00579128	0.953237	0.999937	884.917	-1.56764	1.75072e-05	0.00107762	848.702	1.87599	1.33024e-08	1.94306e-06	892.745	0.15284	0.543294	0.999998
GSONMT00009641001	fatty acid-binding heart-like	3096.23	0.118766	0.429837	0.99984	2858.51	-0.201824	0.244639	0.900019	2839.73	-0.0816241	0.486019	0.999937	5513.18	-1.56288	0.000224205	0.00735911	5248.34	1.69596	0.000840155	0.0190875	5603.54	0.129568	0.630958	0.999998
GSONMT00012494001	ribosomal protein l10	92.9429	-0.0579032	0.752179	0.99984	76.6117	-0.107261	0.609978	0.995652	85.0538	-0.143155	0.303887	0.999937	65.3511	-1.56277	0.000197582	0.00666075	66.875	1.97314	2.05982e-06	0.00015963	68.653	0.200889	0.465138	0.999998
GSONMT00040857001	cytochrome b-c1 complex subunit mitochondrial precursor	351.207	-0.296561	0.0686353	0.99984	317.315	0.311187	0.0382517	0.552039	362.85	-0.02854	0.825291	0.999937	427.129	-1.5627	1.8839e-05	0.00114081	483.691	1.98807	2.74617e-06	0.00020763	467.489	0.362341	0.141587	0.999998
GSONMT00074832001	estrogen-related receptor gamma isoform x2	340.695	-0.370137	0.0355116	0.99984	248.138	0.176689	0.330123	0.943366	357.769	-0.13897	0.308039	0.999937	372.046	-1.56183	9.93359e-05	0.00402264	256.545	1.26311	0.00832536	0.087715	328.137	-0.247272	0.342176	0.999998
GSONMT00015497001	proteasome subunit alpha type-1	406.571	-0.126312	0.374907	0.99984	380.845	0.130035	0.35301	0.954972	406.285	-0.00253605	0.982385	0.999937	198.982	-1.55942	1.97955e-08	6.63956e-06	164.136	1.53047	7.58498e-07	6.76081e-05	185.044	-0.0387421	0.860871	0.999998
GSONMT00008607001	adenylate kinase mitochondrial	2185.43	-0.150522	0.160522	0.99984	1990.81	0.0877869	0.482826	0.990936	2153.92	-0.0594866	0.513009	0.999937	920.561	-1.55468	5.40916e-06	0.000440014	878.024	1.69825	6.03586e-05	0.00266026	921.521	0.140143	0.582661	0.999998
GSONMT00040719001	40s ribosomal protein s27	453.854	-0.113255	0.487746	0.99984	417.521	0.0825722	0.637624	0.99796	448.806	-0.0319773	0.807874	0.999937	270.666	-1.55152	7.91865e-05	0.00334656	338.952	2.19351	9.32692e-08	1.11679e-05	313.809	0.434992	0.103721	0.999998
GSONMT00007930001	apolipoprotein c-i	89.4119	-0.374436	0.0304195	0.99984	212.488	0.311842	0.0361724	0.543567	189.792	0.269275	0.00788715	0.999937	929.323	-1.5515	0.00257448	0.0397101	2007.46	2.40141	5.81118e-05	0.00258574	1536.1	0.559967	0.0402338	0.999998
GSONMT00075410001	type i cytoskeletal 13-like	18.0013	0.0888534	0.615543	0.99984	34.7589	0.352894	0.0678886	NA	27.4745	0.401021	0.00109816	0.999937	68.6825	-1.54949	0.000633539	0.0150394	198.513	2.42051	4.73164e-05	0.00218556	136.575	0.92968	0.000996778	0.417002
GSONMT00004939001	type i cytoskeletal 18-like	77.9027	-0.278882	0.114715	0.99984	106.188	0.528089	0.00874331	0.316664	109.526	0.233339	0.06684	0.999937	378.87	-1.54833	0.0027259	0.041291	547.631	2.94621	6.19588e-12	2.16074e-09	492.773	0.452197	0.110098	0.999998
GSONMT00080807001	probable rna polymerase ii nuclear localization protein slc7a6os	2058.63	-0.122174	0.198851	0.99984	1856.61	0.0290499	0.820514	0.999852	2001.09	-0.0880035	0.294694	0.999937	1568.76	-1.54774	1.20051e-07	2.39735e-05	1144.22	1.25969	0.00104331	0.0218328	1384.36	-0.22677	0.288407	0.999998
GSONMT00070155001	selenoprotein u	152.258	0.135689	0.294309	0.99984	135.678	-0.304106	0.0520706	0.606411	135.893	-0.164877	0.133156	0.999937	524.258	-1.54566	3.82823e-05	0.0019296	409.764	1.54242	5.2171e-06	0.000355005	482.365	-0.101761	0.681388	0.999998
GSONMT00000537001	apolipoprotein c-i	78.1733	-0.451958	0.0106359	0.880948	189.677	0.346908	0.0237684	0.462544	169.84	0.282661	0.00601546	0.999937	486.91	-1.54543	0.00280633	0.0419931	1175.13	2.3301	0.0001268	0.00473572	867.4	0.606227	0.0254698	0.97544
Mitochondrion-NADH_5	NADH dehydrogenase subunit 5 (mitochondrion)	30389.1	-0.202493	0.226507	0.99984	25098.9	0.169688	0.38686	0.966288	31821.2	-0.0363664	0.746878	0.999937	702120	-1.54513	0.000356769	0.0101447	695854	2.01582	3.78552e-08	5.02915e-06	728865	0.156612	0.575482	0.999998
GSONMT00008109001	cysteine-rich secretory protein lccl domain-containing 2-like	301.701	-0.304311	0.0940572	0.99984	233.131	0.102144	0.623392	0.997348	294.757	-0.202691	0.145808	0.999937	118.717	-1.54242	2.12209e-05	0.00124192	76.7477	1.10867	0.0119709	0.109969	100.935	-0.340428	0.188045	0.999998
GSONMT00043571001	PREDICTED: uncharacterized protein LOC102300735	14.107	-0.00937597	0.959173	0.99984	13.567	0.0183745	0.930168	NA	13.8577	0.0105932	0.93971	0.999937	128.554	-1.54227	4.18946e-06	0.000362901	102.029	1.50222	3.63365e-06	0.000260605	118.252	-0.0892694	0.705416	0.999998
GSONMT00009495001	hemoglobin subunit alpha	399.506	-0.177132	0.194492	0.99984	373.755	0.333895	0.0718764	0.665388	481.34	0.0186543	0.85417	0.999937	990.909	-1.54139	0.000500103	0.0128388	1731.9	2.7381	7.77702e-11	2.28391e-08	1450.91	0.622925	0.0260004	0.977372
GSONMT00081952001	26s proteasome non-atpase regulatory subunit 6	625.802	-0.146269	0.210524	0.99984	542.081	-0.0227061	0.866552	0.999852	598.576	-0.162849	0.0968773	0.999937	195.519	-1.53993	5.10483e-08	1.3371e-05	153.853	1.4451	1.32653e-06	0.000109818	177.879	-0.10887	0.602668	0.999998
GSONMT00035808001	tubulin beta-1 chain-like	1846.95	0.0135394	0.902417	0.99984	1686.59	-0.100097	0.505455	0.991594	1743.89	-0.0880432	0.35097	0.999937	1843.28	-1.53548	5.77228e-11	5.59269e-08	1355.5	1.23878	0.000266895	0.0084232	1620.94	-0.238938	0.185718	0.999998
GSONMT00067682001	60s ribosomal protein l6	948.118	0.0720055	0.595896	0.99984	872.58	-0.157862	0.284677	0.922609	883.327	-0.0787317	0.474696	0.999937	1701.86	-1.53356	3.2622e-05	0.00173102	1487.82	1.69025	6.63086e-07	5.98687e-05	1639.26	0.0377566	0.879555	0.999998
GSONMT00060784001	cytochrome b-c1 complex subunit 7-like	476.043	0.0732297	0.543902	0.99984	438.656	-0.163629	0.160149	0.821772	444.136	-0.0813819	0.383936	0.999937	1198.88	-1.53248	1.15505e-08	4.64863e-06	1103.61	1.61192	8.5134e-06	0.000534944	1168.35	0.10635	0.626324	0.999998
GSONMT00008810001	hemoglobin subunit alpha	438.621	-0.17961	0.184193	0.99984	395.119	0.337736	0.0697781	0.659302	522.607	0.00844668	0.933011	0.999937	1226.18	-1.52948	0.000489916	0.0126893	2207.11	2.73113	1.95161e-10	4.8184e-08	1827.74	0.654736	0.018993	0.937765
GSONMT00059021001	nesprin-3-like isoform x2	88.9529	-0.115877	0.487325	0.99984	85.9639	0.173919	0.32842	0.942882	90.7635	0.0415152	0.758419	0.999937	44.3231	-1.52935	2.63725e-05	0.00146003	37.9405	1.68451	5.98706e-07	5.4945e-05	42.3509	0.0401052	0.873784	0.999998
GSONMT00060097001	tryptophan-rich protein	222.651	0.15086	0.361016	0.99984	219.194	-0.115493	0.546253	0.994313	209.806	0.033032	0.800334	0.999937	91.9734	-1.52806	7.13282e-05	0.00309444	68.2971	1.27948	0.00762303	0.0832387	82.7854	-0.141242	0.610615	0.999998
GSONMT00078489001	apolipoprotein o-like	762.781	0.0036024	0.973141	0.99984	704.747	-0.0681332	0.556876	0.994313	727.579	-0.059717	0.520787	0.999937	801.936	-1.52336	2.74238e-07	4.40127e-05	606.641	1.35725	1.33507e-05	0.000779227	717.584	-0.166468	0.479093	0.999998
AF469663.1	Oncorhynchus mykiss Cu/Zn-superoxide dismutase (SOD1) mRNA	854.104	-0.202105	0.223524	0.99984	774.069	0.168312	0.361563	0.958725	862.359	-0.0395979	0.75746	0.999937	574.271	-1.52251	1.21054e-05	0.000841231	454.701	1.35276	0.00298582	0.0454247	527.697	-0.0997726	0.652948	0.999998
GSONMT00052299001	hemoglobin subunit alpha	328.227	-0.17875	0.17821	0.99984	292.851	0.345926	0.0620182	0.638135	392.69	0.00643337	0.948061	0.999937	723.209	-1.52207	0.000643236	0.0151732	1289.26	2.74608	9.18372e-11	2.53571e-08	1071.73	0.634914	0.0234502	0.962
GSONMT00002838001	proteasome subunit alpha type-1	566.358	-0.159184	0.246647	0.99984	536.114	0.184601	0.200463	0.864837	574.139	0.0212593	0.836348	0.999937	308.597	-1.52206	1.26848e-06	0.000148161	281.037	1.68152	9.4203e-08	1.12093e-05	300.1	0.0898294	0.709542	0.999998
GSONMT00016593001	hemoglobin subunit alpha	311.95	-0.179419	0.178298	0.99984	283.061	0.358987	0.0546407	0.614704	375.756	0.0106735	0.913772	0.999937	673.4	-1.52196	0.000674627	0.0156661	1201.12	2.75191	8.45181e-11	2.3987e-08	998.328	0.631502	0.0243692	0.969012
GSONMT00002828001	zinc finger protein 143 isoform x2	1080.84	0.0321535	0.829123	0.99984	992.916	-0.119028	0.361249	0.958725	1018.3	-0.07211	0.52731	0.999937	55.2082	-1.52026	0.000532255	0.0133242	31.6452	1.03418	0.0375868	0.214383	45.5917	-0.412151	0.131217	0.999998
GSONMT00053044001	60s ribosomal protein l31	268.596	0.0943248	0.599471	0.99984	249.819	-0.153589	0.451095	0.98611	246.838	-0.0469919	0.736272	0.999937	348.17	-1.51868	3.02244e-06	0.000289623	432.937	2.14738	1.92454e-10	4.79401e-08	397.137	0.476799	0.0531656	0.999998
GSONMT00038532001	Oncorhynchus mykiss uncharacterized LOC110503969 (Oncorhynchus mykiss Poly polymerase 14)	32.5643	-0.409268	0.021686	0.993696	88.473	0.396878	0.0137712	0.378185	75.8351	0.372298	0.000728689	0.999937	20.1364	-1.5174	0.00165935	0.0296102	59.4221	2.9649	5.26075e-08	6.67135e-06	60.1804	0.194752	0.454533	0.999998
GSONMT00035818001	cytochrome c oxidase subunit vib isoform 1	504.754	-0.0991508	0.450846	0.99984	460.875	0.0349834	0.83095	0.999852	492.467	-0.0573577	0.611819	0.999937	286.112	-1.51599	1.78036e-05	0.00108818	206.539	1.24845	0.00355397	0.051215	252.451	-0.213752	0.383821	0.999998
GSONMT00036191001	comm domain-containing protein 4	755.947	-0.0947481	0.524705	0.99984	678.956	0.00562089	0.973746	0.999852	730.768	-0.0766339	0.554643	0.999937	245.369	-1.51545	4.86487e-06	0.000406597	209.532	1.51021	0.000142535	0.00513106	231.866	0.00409935	0.986839	0.999998
GSONMT00075285001	ubiquitin-like protein 1	14.5967	-0.11628	0.507109	0.99984	15.1596	0.267007	0.199071	NA	16.2286	0.0912431	0.488463	0.999937	17.4452	-1.51458	0.00276619	0.0416361	12.7635	1.7342	0.000533065	0.0137195	16.5938	-0.0836568	0.767536	0.999998
GSONMT00048510001	40s ribosomal protein s28	150.231	0.0200408	0.911064	0.99984	141.945	-0.0374334	0.851895	0.999852	144.154	-0.0133335	0.923031	0.999937	525.794	-1.51454	3.6947e-06	0.000332142	481.368	1.68831	2.0028e-07	2.17479e-05	513.179	0.0928994	0.706853	0.999998
GSONMT00012629001	hemoglobin subunit alpha	291.047	-0.165517	0.217648	0.99984	267.902	0.297043	0.101603	0.734617	346.375	0.0127593	0.89744	0.999937	314.818	-1.51193	0.00103413	0.0213856	517.038	2.63595	2.12604e-09	3.77799e-07	443.544	0.5553	0.0483254	0.999998
GSONMT00008826001	claudin-4-like	6.49689	-0.0094207	0.945981	0.99984	7.42186	0.0784185	0.618551	NA	7.21263	0.109472	0.369573	0.999937	64.711	-1.51105	0.00111175	0.0225279	62.5586	1.97794	2.94025e-06	0.000221105	66.5914	0.135655	0.629088	0.999998
Mitochondrion-tRNA_Ser	tRNA-Ser	56.2	-0.224676	0.137718	0.99984	48.9792	0.372205	0.0614161	0.635576	64.5767	-0.00381658	0.97358	0.999937	643.534	-1.51033	0.00503195	0.0611189	606.072	2.6767	2.5557e-07	2.69063e-05	699.662	0.0830618	0.762271	0.999998
GSONMT00009496001	hemoglobin subunit beta-1	33.0728	-0.216905	0.155214	0.99984	30.4574	0.388614	0.0519972	NA	38.7945	0.0170408	0.878899	0.999937	39.5295	-1.5087	0.00236047	0.0374469	66.8921	2.69423	3.20254e-08	4.35843e-06	57.4357	0.562584	0.0461666	0.999998
GSONMT00059971001	40s ribosomal protein s16	168.848	-0.179526	0.324395	0.99984	152.629	0.138392	0.510349	0.991594	171.401	-0.0232493	0.867166	0.999937	618.575	-1.50852	2.00614e-06	0.000211295	597.33	1.67343	2.4139e-05	0.0012779	617.669	0.162246	0.501655	0.999998
GSONMT00015495001	60s ribosomal protein l27a	395.373	-0.0552159	0.733908	0.99984	353.702	-0.0440309	0.801158	0.999852	376.889	-0.0907581	0.480854	0.999937	1209.55	-1.5083	1.03253e-05	0.000748227	1157.19	1.71418	6.19955e-06	0.000408599	1206.67	0.148854	0.545618	0.999998
GSONMT00039111001	isoform cra_b	1240.76	-0.0921802	0.467883	0.99984	1161.9	0.0785437	0.588647	0.994313	1226.24	-0.0128886	0.88799	0.999937	74.427	-1.50731	1.67129e-07	2.97421e-05	51.5624	1.17755	0.000694861	0.016712	64.176	-0.279104	0.224591	0.999998
GSONMT00000417001	retinol dehydrogenase 3	12.3921	-0.228077	0.201022	0.99984	21.2126	0.406097	0.0257925	NA	19.7769	0.276469	0.0180149	0.999937	25.6608	-1.50669	0.00120078	0.0238154	55.3298	2.74242	9.78401e-08	1.15064e-05	41.6461	0.763373	0.00699269	0.789018
GSONMT00009663001	ubiquitin carboxyl-terminal hydrolase 1-like	5783.91	0.0853423	0.273928	0.99984	5487.95	-0.107292	0.242232	0.898105	5488.2	-0.020354	0.763284	0.999937	1566.68	-1.50574	2.20994e-13	4.12942e-10	1183.45	1.25385	4.93488e-05	0.00227568	1386.48	-0.198311	0.282418	0.999998
GSONMT00076704001	transforming acidic coiled-coil-containing protein 3-like	11490.6	0.177506	0.0545462	0.99984	11071	-0.189366	0.0161053	0.403654	10720.1	-0.00417033	0.955699	0.999937	6539.9	-1.50471	1.87171e-09	1.14572e-06	4846.54	1.2067	0.00127207	0.0249575	5759.07	-0.205175	0.36474	0.999998
GSONMT00016326001	sfrs1 protein	476.669	-0.14566	0.205373	0.99984	426.941	0.045751	0.777346	0.999852	465.14	-0.0888883	0.397689	0.999937	166.819	-1.50313	1.30726e-06	0.000150652	93.5758	0.795996	0.0280392	0.182333	132.742	-0.599015	0.0121093	0.860674
GSONMT00024222001	cytochrome c oxidase subunit vib isoform 1	200.695	0.139197	0.42112	0.99984	186.287	-0.249946	0.137643	0.78614	181.78	-0.0645319	0.633145	0.999937	980.307	-1.50279	3.7659e-08	1.03701e-05	947.003	1.70538	8.61192e-08	1.04463e-05	975.57	0.184362	0.34174	0.999998
GSONMT00017137001	otolith matrix macromolecule-64 precursor	18.1909	-0.311347	0.0507854	0.99984	65.2498	0.656559	0.000314182	0.0566574	53.1643	0.38814	0.000195709	0.581021	33.4004	-1.50274	0.00189594	0.0323534	67.1544	2.63533	8.97106e-07	7.82136e-05	52.1595	0.675277	0.0168144	0.918819
GSONMT00008956001	ubiquitin-60s ribosomal protein l40	161.307	-0.149941	0.341156	0.99984	139.783	0.00990459	0.958121	0.999852	155.457	-0.125592	0.334165	0.999937	179.153	-1.5015	3.74957e-06	0.000335818	184.689	1.84514	7.64342e-08	9.394e-06	184.856	0.250995	0.302486	0.999998
GSONMT00027911001	60s ribosomal protein l36	103.558	0.0245814	0.887922	0.99984	93.2482	-0.11575	0.568044	0.994313	96.3883	-0.0789164	0.571723	0.999937	107.263	-1.49954	0.000245561	0.00779598	140.946	2.22459	1.46057e-07	1.62993e-05	127.344	0.468439	0.0860178	0.999998
GSONMT00017180001	60s ribosomal protein l36a	258.364	-0.245995	0.157119	0.99984	253.319	0.402861	0.0179851	0.421546	278.285	0.0783283	0.570039	0.999937	907.089	-1.49901	5.43289e-06	0.000440014	980.139	1.934	2.84992e-09	4.81878e-07	959.485	0.321804	0.160049	0.999998
GSONMT00054468001	40s ribosomal protein s21	68.8829	-0.047266	0.796573	0.99984	67.2927	0.083686	0.689907	0.998167	69.5792	0.03828	0.783259	0.999937	122.841	-1.4989	0.000130136	0.00484262	152.753	2.20355	2.19256e-09	3.87153e-07	141.152	0.422308	0.11763	0.999998
GSONMT00072628001	60s ribosomal protein l19	801.059	-0.117835	0.435791	0.99984	743.648	0.105268	0.470711	0.990633	795.326	-0.0204746	0.861508	0.999937	759.814	-1.49626	3.5878e-05	0.00184758	851.331	2.04714	5.96958e-11	1.81027e-08	821.887	0.328694	0.204475	0.999998
GSONMT00058134001	hemoglobin subunit alpha	100.975	-0.151697	0.26101	0.99984	100.019	0.365498	0.0586115	0.627474	122.579	0.0309622	0.75319	0.999937	63.1804	-1.49615	0.00161743	0.0291913	94.8	2.43465	4.5818e-07	4.4695e-05	84.4266	0.463669	0.100648	0.999998
GSONMT00002830001	60s ribosomal protein l27a	384.175	-0.050638	0.754984	0.99984	343.878	-0.0501074	0.775376	0.999852	365.762	-0.0912836	0.47903	0.999937	1188.95	-1.49598	1.35724e-05	0.000910394	1141.35	1.70815	6.92199e-06	0.000450155	1186.82	0.152275	0.537821	0.999998
GSONMT00001378001	alpha-2-macroglobulin-like protein 1-like	192.587	-0.230657	0.208056	0.99984	146.101	0.00601374	0.977193	0.999852	182.761	-0.237032	0.0897805	0.999937	465.439	-1.4952	0.000248396	0.00786689	348	1.37773	0.00168048	0.0304856	421.193	-0.134531	0.62429	0.999998
GSONMT00028035001	negative elongation factor e-like	218.146	-0.0573252	0.648964	0.99984	196.695	-0.0357703	0.834078	0.999852	208.673	-0.0901118	0.391378	0.999937	180.296	-1.49511	7.16077e-05	0.00310142	133.753	1.33504	0.00117597	0.0237176	161.365	-0.167597	0.509113	0.999998
GSONMT00048013001	60s ribosomal protein l39-like	831.834	0.0246276	0.891859	0.99984	698.612	-0.230412	0.258448	0.910125	740.766	-0.161462	0.249891	0.999937	3595.73	-1.49288	4.94887e-07	7.11332e-05	3081.02	1.4921	2.92188e-05	0.00148071	3384.6	0.00221955	0.992263	0.999998
GSONMT00004288001	ubiquitin fusion degradation protein 1 homolog	256.709	-0.173425	0.236009	0.99984	229.036	0.0889562	0.587489	0.994313	252.631	-0.0782471	0.520044	0.999937	119.875	-1.49166	0.00104564	0.0215483	116.542	2.02287	1.43837e-08	2.07922e-06	123.152	0.139025	0.620808	0.999998
GSONMT00050454001	rho gtpase-activating protein 11a-like isoform x2	4846.75	0.12118	0.224067	0.99984	4434.44	-0.243694	0.00889805	0.317955	4443.09	-0.111683	0.177765	0.999937	2150.25	-1.49084	1.00709e-06	0.000124594	1339.14	0.930706	0.0234878	0.164852	1774.26	-0.438494	0.067519	0.999998
GSONMT00073579001	bicaudal d-related protein 1-like	227.47	-0.221518	0.058651	0.99984	208.316	0.310046	0.031069	0.515334	311.735	0.012702	0.862615	0.999937	88.0822	-1.48805	0.0056826	0.0661285	64.2157	2.04753	0.000329848	0.00982117	85.7765	-0.0405275	0.868925	0.999998
GSONMT00012109001	eukaryotic translation initiation factor 2 subunit 3	2475.07	0.00533966	0.966385	0.99984	2260.9	-0.0911803	0.5241	0.993776	2342.76	-0.0852819	0.357753	0.999937	1380.44	-1.48773	9.97967e-06	0.000731283	1063.07	1.37445	7.56973e-05	0.00317576	1244.92	-0.138323	0.56193	0.999998
GSONMT00067591001	centrosomal protein of 27 kda	966.723	0.00474971	0.971246	0.99984	893.478	-0.0636584	0.687274	0.998167	921.736	-0.057103	0.593075	0.999937	505.14	-1.48608	7.33487e-06	0.000562698	420.647	1.49656	9.03072e-06	0.000561131	471.275	-0.0292626	0.904711	0.999998
GSONMT00006165001	60s ribosomal protein l35	161.165	0.0680371	0.702318	0.99984	153.993	-0.0785959	0.694408	0.998167	152.764	-0.00461564	0.973214	0.999937	143.664	-1.4854	0.000105687	0.00417641	177.752	2.11941	6.61471e-08	8.27551e-06	164.172	0.419983	0.117598	0.999998
GSONMT00060254001	60s ribosomal protein l8	593.937	0.129894	0.417255	0.99984	553.679	-0.216585	0.17142	0.834114	544.323	-0.0592297	0.640679	0.999937	511.947	-1.48481	4.09342e-05	0.00203581	602.537	2.06073	6.77475e-09	1.05592e-06	567.519	0.383496	0.140265	0.999998
GSONMT00061770001	60s ribosomal protein l36	140.808	0.0920346	0.605774	0.99984	129.241	-0.161956	0.429377	0.978387	128.74	-0.0596456	0.670631	0.999937	153.654	-1.48416	0.00035025	0.0100114	200.215	2.19391	3.44802e-07	3.4479e-05	181.535	0.443717	0.107684	0.999998
GSONMT00018547001	nadh dehydrogenase	433.154	0.0552722	0.672551	0.99984	379.13	-0.262409	0.0253801	0.477221	393.175	-0.179636	0.0990959	0.999937	1668.62	-1.4838	5.58235e-11	5.59269e-08	1379.11	1.40354	3.25233e-06	0.000238154	1534.31	-0.0569432	0.740065	0.999998
GSONMT00054944001	40s ribosomal protein s26	216.155	-0.299399	0.0552507	0.99984	193.046	0.246345	0.171902	0.834213	221.389	-0.0496099	0.689361	0.999937	378.972	-1.48332	4.66547e-05	0.00225598	460.293	2.10977	3.35459e-09	5.57082e-07	427.253	0.408917	0.121962	0.999998
GSONMT00070643001	ccr4-not transcription complex subunit 6-like	1364.62	0.080886	0.373414	0.99984	1297.61	-0.0921791	0.48485	0.990936	1297.78	-0.0138293	0.861453	0.999937	164.25	-1.48271	1.56394e-11	1.77881e-08	114.093	1.05561	0.00384794	0.0540553	139.749	-0.305698	0.174468	0.999998
GSONMT00048329001	Oncorhynchus mykiss FYN-binding protein-like	33.9453	-0.0229336	0.898776	0.99984	31.3438	-0.0143066	0.945536	NA	32.6635	-0.0274274	0.842758	0.999937	52.2811	-1.48218	0.000401062	0.0110324	40.5028	1.44805	0.000998988	0.0211945	48.1344	-0.0838634	0.764136	0.999998
GSONMT00043518001	ig kappa chain v-iv region b17 precursor	35.4459	-0.268714	0.0864201	0.99984	17.3239	0.0313982	0.874601	NA	32.6841	-0.223397	0.0494044	0.999937	43.9331	-1.48218	0.000169271	0.00596784	30.9257	1.3101	0.000439138	0.0120824	38.5986	-0.207621	0.442453	0.999998
GSONMT00022259001	probable g-protein coupled receptor 160-like	138.728	-0.231914	0.159524	0.99984	123.73	0.181182	0.299889	0.927437	139.855	-0.0584657	0.659972	0.999937	199.413	-1.48156	2.50056e-05	0.00139775	178.54	1.72174	3.93709e-12	1.48433e-09	192.974	0.0724385	0.769614	0.999998
GSONMT00072930001	malate cytoplasmic	227.959	-0.184367	0.0789735	0.99984	196.056	-0.00153051	0.989581	0.999852	218.727	-0.185546	0.0209456	0.999937	144.211	-1.4814	5.01945e-06	0.000415534	142.056	1.65245	8.73995e-05	0.00356485	145.226	0.173024	0.504549	0.999998
GSONMT00074204001	arrestin domain-containing protein 3-like	197.965	-0.185931	0.282793	0.99984	216.524	0.411434	0.0491154	0.595553	235.869	0.120273	0.358551	0.999937	690.097	-1.48048	0.0038632	0.0514525	652.572	2.28068	1.10375e-08	1.64672e-06	719.076	0.10968	0.698093	0.999998
GSONMT00020021001	histone partial	50911.7	0.171117	0.165711	0.99984	44965.6	-0.390671	0.0019611	0.155517	44810.2	-0.201629	0.0411563	0.999937	180.254	-1.48002	0.00187774	0.0321477	128.065	1.59498	3.40883e-05	0.00168922	163.586	-0.13537	0.632413	0.999998
GSONMT00079343001	14-3-3 protein eta	1320.1	-0.0354655	0.642409	0.99984	1238	0.00962011	0.929124	0.999852	1283.47	-0.0226898	0.74608	0.999937	1013.73	-1.47907	5.58494e-08	1.41847e-05	593.796	0.807643	0.0259918	0.175071	812.152	-0.567835	0.0107628	0.834784
GSONMT00076764001	60s ribosomal protein l13a	698.723	-0.221118	0.121637	0.99984	602.441	0.083022	0.558575	0.994313	683.254	-0.137339	0.230948	0.999937	779.1	-1.47868	1.89949e-05	0.00114759	794.834	1.82694	9.79044e-08	1.15064e-05	800.247	0.221621	0.383853	0.999998
GSONMT00027688001	60s ribosomal protein l13a	694.359	-0.219231	0.128116	0.99984	599.251	0.0832361	0.567597	0.994313	679.367	-0.135217	0.242814	0.999937	793.538	-1.47825	1.97523e-05	0.00118786	815.962	1.83684	1.0287e-07	1.20082e-05	818.305	0.230763	0.365239	0.999998
GSONMT00052741001	dynactin subunit 6	731.656	0.0498186	0.72818	0.99984	743.621	0.0672122	0.70101	0.999048	730.886	0.114482	0.334471	0.999937	444.63	-1.47433	8.32213e-08	1.86074e-05	323.916	1.1299	0.00630265	0.0742244	387.974	-0.214412	0.386963	0.999998
GSONMT00079187001	40s ribosomal protein s20	509.625	-0.00938247	0.959176	0.99984	448.707	-0.0917862	0.661121	0.998167	474.613	-0.0825851	0.554372	0.999937	1349.48	-1.47413	0.00024046	0.00769208	1232.47	1.72189	3.69386e-06	0.000262226	1326.08	0.0796947	0.768655	0.999998
GSONMT00026840001	atp synthase subunit mitochondrial precursor	544.064	-0.0847419	0.564536	0.99984	491.678	0.00454471	0.978445	0.999852	525.989	-0.0715157	0.56789	0.999937	270.085	-1.47404	2.01038e-05	0.00120072	287.069	1.79508	1.52277e-05	0.000868789	282.898	0.248493	0.355849	0.999998
GSONMT00056661001	60s ribosomal protein l36a	258.469	-0.218492	0.209812	0.99984	253.138	0.365955	0.0293149	0.504725	275.981	0.0737297	0.592369	0.999937	875.36	-1.47214	1.03644e-05	0.000748985	923.487	1.87834	5.00109e-09	8.0187e-07	912.821	0.288076	0.211774	0.999998
GSONMT00059566001	kinesin-like protein kif20a-like	697.311	-0.0214873	0.852438	0.99984	661.338	0.0204504	0.866956	0.999852	680.448	-0.000316948	0.997358	0.999937	555.304	-1.47133	3.16483e-09	1.62337e-06	426.267	1.28621	1.47921e-05	0.000849147	494.641	-0.167831	0.409577	0.999998
GSONMT00026150001	histone-lysine n-methyltransferase setdb1	406.9	-0.0764424	0.642706	0.99984	367.018	0.000643614	0.997151	0.999931	393.109	-0.0714567	0.583088	0.999937	604.353	-1.4711	1.43086e-08	5.2455e-06	512.382	1.44269	8.02972e-06	0.000511464	562.933	-0.0148816	0.945384	0.999998
GSONMT00068386001	rab11 family-interacting protein 1-like isoform x2	759.597	0.00294356	0.977324	0.99984	756.162	0.0955826	0.43801	0.981562	759.476	0.102295	0.165298	0.999937	279.856	-1.47051	0.00102254	0.0211962	235.441	1.69927	1.48356e-05	0.000849895	269.494	-0.00243167	0.993128	0.999998
GSONMT00018032001	glutathione peroxidase 4a	21.8303	-0.161214	0.379076	0.99984	21.5496	0.250739	0.233112	NA	23.3981	0.0722008	0.601264	0.999937	49.2618	-1.47044	0.000126393	0.00478501	48.6271	1.79255	1.19273e-05	0.00070863	50.3362	0.217054	0.400533	0.999998
GSONMT00073446001	krueppel-like factor 11-like	421.972	0.0286631	0.839709	0.99984	440.032	0.152099	0.303123	0.928177	431.408	0.162044	0.180268	0.999937	115.98	-1.46927	1.19599e-05	0.000836556	99.2792	1.35754	0.0042961	0.0582678	109.233	0.00763672	0.976968	0.999998
GSONMT00057679001	mitochondrial nucleoid factor 1-like	164.714	-0.14869	0.38787	0.99984	153.618	0.140071	0.488034	0.990936	166.733	0.000312582	0.99818	0.999937	230.245	-1.46875	0.000173692	0.00608414	195.46	1.55781	7.88547e-05	0.00329336	218.306	-0.000841742	0.997459	0.999998
GSONMT00013213001	integrin alpha-1	130.496	-0.217674	0.0548823	0.99984	56.606	0.302651	0.0376186	0.547766	141.453	-0.0611817	0.396028	0.999937	262.955	-1.46861	0.0062544	0.070372	134.184	2.13734	0.000574169	0.0144982	238.262	-0.121956	0.585278	0.999998
GSONMT00072992001	ribose-phosphate pyrophosphokinase 2	3332.07	0.20557	0.0184305	0.955615	3132.84	-0.278659	0.00305294	0.197093	3035.08	-0.067489	0.390663	0.999937	1003.8	-1.46806	2.55777e-08	8.11703e-06	730.959	1.17499	0.000511326	0.0133743	874.916	-0.235739	0.295925	0.999998
GSONMT00070998001	wd repeat-containing protein 75-like	211.531	-0.43841	0.00576413	0.834933	181.044	0.371071	0.0234509	0.460901	219.676	-0.0990571	0.405812	0.999937	476.617	-1.46657	7.3235e-05	0.00315103	340.472	1.2921	0.00011714	0.00442831	417.509	-0.229004	0.356091	0.999998
GSONMT00074787001	bola-like protein 2	114.984	-0.317536	0.0503166	0.99984	110.08	0.42276	0.00802714	0.301575	123.374	0.0571562	0.651551	0.999937	73.4076	-1.46619	0.000101008	0.00407063	81.9083	1.97187	1.58511e-07	1.76187e-05	79.2469	0.336674	0.190498	0.999998
GSONMT00043664001	ribosomal protein l4	413.004	-0.0363203	0.790062	0.99984	398.374	0.068011	0.691607	0.998167	409.472	0.034566	0.765733	0.999937	1834.41	-1.46583	0.000248389	0.00786689	1372.41	1.37838	0.000461841	0.0125344	1650.82	-0.157217	0.543604	0.999998
GSONMT00040228001	atp synthase subunit mitochondrial-like	1883.59	-0.00515299	0.968524	0.99984	1703.66	-0.0968671	0.529209	0.994313	1777.77	-0.0952803	0.399165	0.999937	867.093	-1.46528	3.94622e-06	0.000347587	778.243	1.56534	8.34968e-06	0.000525841	833.732	0.0669811	0.770318	0.999998
GSONMT00059727001	protein nap homolog 2-like	509.825	0.114651	0.321059	0.99984	474.777	-0.186921	0.159075	0.821762	472.623	-0.0710434	0.423761	0.999937	301.549	-1.46182	1.00355e-06	0.000124594	226.703	1.24217	0.00056543	0.0143278	267.07	-0.187913	0.408062	0.999998
GSONMT00009604001	coiled-coil domain-containing protein 37	63.4275	-0.372702	0.0244917	0.99984	60.1938	0.723537	0.000556598	0.0788271	79.0749	0.0451616	0.717638	0.999937	45.3088	-1.46151	0.000725408	0.0164443	59.0639	2.2162	1.28898e-07	1.45592e-05	53.7042	0.447402	0.102231	0.999998
GSONMT00010163001	keratin 8	228.838	-0.370542	0.0431822	0.99984	306.655	0.748722	0.000371674	0.0630867	317.676	0.305127	0.026411	0.999937	273.851	-1.46103	0.000994784	0.0208022	443.144	2.57499	3.7341e-10	8.01366e-08	367.959	0.623599	0.0255647	0.975893
GSONMT00076641001	creatine testis isozyme	839.393	-0.0526698	0.756628	0.99984	751.364	-0.0375015	0.846993	0.999852	801.292	-0.082783	0.538711	0.999937	199.761	-1.45832	0.000496992	0.0128092	169.666	1.64117	5.96434e-06	0.000395484	190.372	0.00353044	0.989848	0.999998
GSONMT00057193001	fatty acid-binding heart	31.9936	-0.310851	0.0556176	0.99984	50.1491	0.741822	0.000239564	0.0513525	51.6348	0.221199	0.0526184	0.999937	152.932	-1.4579	0.00125706	0.0245373	215.64	2.2629	1.72612e-06	0.000136422	189.648	0.448385	0.112708	0.999998
GSONMT00075548001	splicing suppressor of white-apricot homolog isoform x2	211.91	-0.14781	0.248099	0.99984	196.766	0.121469	0.415812	0.9729	211.213	-0.0278142	0.748047	0.999937	83.9807	-1.45773	6.59032e-07	8.79606e-05	72.9313	1.34193	0.00305907	0.0461823	79.0545	0.0192713	0.938987	0.999998
GSONMT00055898001	alpha-2-macroglobulin-like protein 1-like	98.6615	-0.188621	0.302551	0.99984	78.6752	0.0361929	0.861494	0.999852	95.3157	-0.13917	0.316269	0.999937	232.295	-1.45582	0.000636646	0.0150665	179.258	1.40507	0.00200106	0.0343342	213.038	-0.0929091	0.739404	0.999998
GSONMT00028445001	zinc finger ccch domain-containing protein 4-like isoform x1	1361.16	0.0174319	0.896879	0.99984	1285.16	-0.0362173	0.807949	0.999852	1310.53	-0.0164553	0.878317	0.999937	499.394	-1.45422	3.06969e-05	0.00165233	439.048	1.508	0.000159411	0.00556623	476.86	0.0405676	0.872688	0.999998
GSONMT00081546001	60s ribosomal protein l17	249.836	-0.154871	0.372149	0.99984	233.316	0.164562	0.393598	0.96755	253.907	0.00157942	0.990684	0.999937	308.5	-1.45333	9.37376e-05	0.00385562	379.311	2.05794	1.41746e-07	1.5913e-05	349.64	0.409489	0.127598	0.999998
GSONMT00047802001	granulocyte colony-stimulating factor receptor	58.2412	-0.336464	0.0652592	0.99984	67.8098	0.432022	0.0323319	0.524328	74.1198	0.143723	0.25642	0.999937	43.7096	-1.45314	0.00258335	0.0398235	49.3638	2.31951	9.30324e-10	1.79001e-07	48.6045	0.273153	0.333046	0.999998
GSONMT00011579001	v-type proton atpase catalytic subunit a-like	616.598	-0.0849291	0.524919	0.99984	590.776	0.110626	0.496647	0.990936	616.811	0.0296795	0.781829	0.999937	63.5976	-1.45246	4.32153e-05	0.00212502	54.5075	1.55768	9.83946e-06	0.000601998	60.0637	0.0242442	0.924749	0.999998
GSONMT00072906001	importin subunit alpha-2	6598.58	0.0863336	0.3846	0.99984	6095.47	-0.168086	0.168254	0.831513	6148.53	-0.0802592	0.354715	0.999937	4381.55	-1.44904	2.92673e-05	0.00158845	3366.79	1.24797	0.00419816	0.0574675	3939.52	-0.146267	0.529773	0.999998
GSONMT00019867001	kelch-like protein 13-like	174488	0.0451086	0.713078	0.99984	184269	-0.0203686	0.890767	0.999852	166454	0.0234882	0.793436	0.999937	13533.2	-1.44815	0.00722742	0.0768738	8565.39	1.8787	0.00111798	0.0228796	8518.58	0.170736	0.519562	0.999998
GSONMT00040665001	keratin 8	219.4	-0.352935	0.0541913	0.99984	303.821	0.704062	0.000812522	0.0955597	307.312	0.343422	0.01307	0.999937	279.913	-1.44813	0.00120035	0.0238154	395.752	2.43332	3.07046e-10	7.02153e-08	347.07	0.495677	0.0761165	0.999998
GSONMT00023505001	39s ribosomal protein mitochondrial-like	189.094	0.154153	0.227699	0.99984	184.933	-0.124983	0.37292	0.962792	178.557	0.0324228	0.725173	0.999937	64.0167	-1.44727	3.45828e-06	0.000316324	42.6103	1.03742	0.00635847	0.0746408	54.0687	-0.327807	0.187221	0.999998
GSONMT00063594001	lysosomal alpha-mannosidase	567.16	-0.028138	0.86326	0.99984	528.293	-0.00190633	0.990374	0.999852	549.933	-0.0263804	0.842214	0.999937	52.203	-1.44592	0.000753171	0.0168545	54.2607	1.91728	3.19585e-06	0.000235875	54.7559	0.230726	0.399401	0.999998
GSONMT00002936001	deoxyuridine 5 -triphosphate mitochondrial-like isoform x1	474.77	0.193363	0.284205	0.99984	442.784	-0.257731	0.216345	0.878865	416.71	-0.0629627	0.653593	0.999937	1496.14	-1.44564	0.000474406	0.0124229	1316.89	1.50519	0.0017206	0.030968	1445.24	0.036252	0.896387	0.999998
GSONMT00000416001	atp synthase subunit mitochondrial-like	6975.54	-0.152107	0.256349	0.99984	6061.15	0.00204445	0.989041	0.999852	6710.44	-0.145278	0.176595	0.999937	6709.55	-1.44523	0.00014821	0.00537748	5532.46	1.41007	0.0012802	0.0250641	6253.07	-0.0451083	0.848119	0.999998
GSONMT00002377001	xaa-pro aminopeptidase 1	1196.19	-0.16497	0.160924	0.99984	1084.38	0.0954633	0.492994	0.990936	1180.93	-0.0627057	0.55714	0.999937	1446.05	-1.44354	2.37339e-09	1.33757e-06	1017.75	1.04888	0.00525296	0.0656597	1235.97	-0.286012	0.20788	0.999998
GSONMT00048717001	lysine-specific demethylase 4b	1125.43	-0.0893379	0.380403	0.99984	1075.71	0.117405	0.308944	0.931134	1123.86	0.0280148	0.751452	0.999937	88.4587	-1.44288	0.00344724	0.0478402	77.6111	1.8278	9.76556e-05	0.0038492	88.1717	0.0391628	0.889057	0.999998
GSONMT00057718001	dnaj homolog subfamily a member 2-like	1126.75	0.00806652	0.92962	0.99984	1066.5	-0.0218044	0.809274	0.999852	1089.46	-0.011912	0.864082	0.999937	453.328	-1.43604	2.01118e-06	0.000211295	358.816	1.35331	5.16395e-06	0.000352247	409.426	-0.109054	0.633207	0.999998
GSONMT00051806001	glutathione peroxidase	38.3209	-0.23157	0.198939	0.99984	39.1138	0.380653	0.0627745	0.641016	42.5756	0.145581	0.283748	0.999937	42.8347	-1.4357	0.00136913	0.0258752	49.9974	2.05841	4.24251e-06	0.000295904	47.852	0.341412	0.217059	0.999998
GSONMT00052686001	chromosome 8 open reading frame isoform cra_b	19.914	-0.236688	0.144058	0.99984	13.7704	0.179042	0.38329	NA	19.9812	-0.106411	0.359808	0.999937	109.838	-1.43149	0.00724715	0.0770046	78.3038	2.04941	1.69814e-05	0.000949424	103.428	-0.0978754	0.727777	0.999998
GSONMT00072514001	60s ribosomal protein l35	274.326	-0.0262651	0.869492	0.99984	257.863	0.0109019	0.951159	0.999852	267.194	-0.0124066	0.925878	0.999937	240.103	-1.42911	0.000120237	0.00460526	291.527	2.0787	1.82611e-09	3.28688e-07	269.688	0.404326	0.128826	0.999998
GSONMT00019757001	40s ribosomal protein s3a	247.425	-0.209533	0.180435	0.99984	237.733	0.305434	0.0274882	0.490892	258.059	0.056826	0.640123	0.999937	146.993	-1.42903	0.000240915	0.00769517	187.228	2.09385	2.39883e-07	2.54467e-05	169.932	0.436833	0.108486	0.999998
GSONMT00029691001	6-phosphofructo-2-kinase fructose- -bisphosphatase-like isoform x2	53.4606	-0.322911	0.0677226	0.99984	48.6531	0.292178	0.159657	0.821772	56.8452	-0.00611236	0.963483	0.999937	42.9856	-1.4286	0.00110221	0.0223866	41.5621	1.70854	0.000218352	0.00721776	43.5323	0.126371	0.653452	0.999998
GSONMT00048908001	ubiquitin-60s ribosomal protein l40	147.755	-0.188943	0.242006	0.99984	123.915	0.00557568	0.977185	0.999852	141.716	-0.158636	0.237565	0.999937	163.658	-1.42719	5.56188e-05	0.00258895	163.763	1.74326	1.26797e-06	0.000105597	165.688	0.201496	0.428732	0.999998
GSONMT00063609001	laminin subunit alpha-5-like	49.6156	0.0555855	0.753472	0.99984	63.5771	0.224233	0.283412	0.922202	57.0194	0.267975	0.0510133	0.999937	79.7809	-1.42534	0.000486043	0.0126321	89.4475	2.00018	1.07769e-07	1.24242e-05	86.4247	0.310067	0.251541	0.999998
GSONMT00066046001	cysteine-rich secretory protein lccl domain-containing 2-like	298.898	-0.326434	0.0727745	0.99984	235.769	0.15681	0.453004	0.98679	297.915	-0.164216	0.240642	0.999937	135.573	-1.41955	0.000101049	0.00407063	90.1275	1.01339	0.0232938	0.164088	114.856	-0.313291	0.230415	0.999998
GSONMT00027609001	ribosomal protein l10	67.1986	-0.0065113	0.971212	0.99984	61.8839	-0.0265491	0.899566	0.999852	64.2838	-0.0351561	0.802023	0.999937	68.8239	-1.41872	0.000743285	0.0167047	70.7116	1.83395	5.96791e-06	0.000395484	71.4052	0.194657	0.482845	0.999998
GSONMT00067921001	rad52 motif-containing protein 1	720.611	-0.00438843	0.975366	0.99984	660.673	-0.069097	0.651929	0.998167	685.801	-0.0689368	0.534802	0.999937	1238.6	-1.41826	5.70642e-05	0.00262725	1207.66	1.68238	2.90869e-06	0.000219323	1238.9	0.179696	0.44211	0.999998
GSONMT00071761001	senescence-associated protein	1.4888e+06	-0.0559366	0.684195	0.99984	1.48944e+06	0.0420797	0.720736	0.999142	1.61231e+06	0.0271429	0.792874	0.999937	32750.7	-1.41763	0.00842724	0.0848889	21394.1	2.08209	3.31152e-05	0.00164685	30532.1	-0.0999852	0.694749	0.999998
GSONMT00066996001	60s ribosomal protein l13	231.782	-0.236943	0.157695	0.99984	214.803	0.273151	0.106178	0.741645	239.631	0.00307925	0.981619	0.999937	333.651	-1.4166	0.000385636	0.0106867	386.987	1.98872	3.00308e-07	3.10307e-05	366.979	0.342152	0.205212	0.999998
GSONMT00000920001	fatty acid-binding heart	53.8806	-0.33222	0.0518544	0.99984	75.7981	0.685477	0.000783948	0.0934176	80.2355	0.206603	0.0847782	0.999937	326.116	-1.41587	0.00170123	0.0300761	448.69	2.22856	9.79719e-07	8.48856e-05	397.15	0.439074	0.119606	0.999998
GSONMT00039108001	wd repeat-containing protein 70-like	60.2607	-0.149626	0.391632	0.99984	50.1739	-0.0221801	0.904251	0.999852	57.285	-0.166343	0.215736	0.999937	46.3996	-1.41531	0.000951852	0.0201297	32.3795	1.25458	0.00486944	0.062814	40.7504	-0.195576	0.471704	0.999998
GSONMT00081643001	40s ribosomal protein s13	76.2527	-0.0745235	0.68202	0.99984	67.1128	-0.0119084	0.953997	0.999852	73.0601	-0.0780985	0.577767	0.999937	213	-1.41427	6.16322e-05	0.00277982	199.918	1.56588	0.000128511	0.0047614	208.874	0.128905	0.584206	0.999998
GSONMT00034129001	mitochondrial gtpase 1-like	496.582	-0.191007	0.271101	0.99984	433.039	0.113563	0.514914	0.991594	490.928	-0.0864111	0.529326	0.999937	610.249	-1.41192	5.17867e-06	0.000426019	476.893	1.28918	9.97292e-05	0.00391328	547.575	-0.131943	0.557308	0.999998
GSONMT00036007001	PREDICTED: uncharacterized protein C19orf55 homolog isoform X2	850.017	-0.224036	0.129784	0.99984	789.706	0.210563	0.245326	0.90096	869.786	-0.0014965	0.988438	0.999937	431.895	-1.4108	6.50314e-07	8.73391e-05	297.002	1.0735	4.0158e-05	0.00190863	366.116	-0.330271	0.130012	0.999998
GSONMT00015080001	selenoprotein u	152.887	0.0598484	0.718535	0.99984	146.408	-0.059267	0.750188	0.999852	145.999	0.0030325	0.982369	0.999937	304.969	-1.41052	0.000101143	0.00407063	279.521	1.54114	0.000172515	0.00595668	296.175	0.0885934	0.73228	0.999998
GSONMT00029545001	sparc precursor	10.6261	-0.168976	0.297393	0.99984	31.3476	0.469497	0.00713067	NA	25.1101	0.37822	0.000383135	0.741874	29.6974	-1.41013	0.00105542	0.0216209	126.285	2.01819	0.00115749	0.0234686	78.8919	0.892376	0.000907826	0.4007
GSONMT00048618001	cystatin-b	981.511	-0.00570979	0.974601	0.99984	927.669	-0.0016359	0.993644	0.999913	952.56	-0.00531263	0.969778	0.999937	435.612	-1.40793	3.31946e-05	0.00174464	536.037	1.9728	3.22154e-07	3.27266e-05	489.232	0.42988	0.1	0.999998
GSONMT00027948001	60s ribosomal protein l22	109.313	-0.0857452	0.593936	0.99984	100.317	0.0366419	0.819837	0.999852	106.77	-0.043345	0.740675	0.999937	513.122	-1.40755	9.28312e-07	0.000117639	478.045	1.56509	5.06258e-07	4.78783e-05	496.966	0.120414	0.579537	0.999998
GSONMT00010959001	40s ribosomal protein s3a	609.82	-0.130106	0.405337	0.99984	586.915	0.197603	0.174775	0.837496	621.905	0.044696	0.717074	0.999937	380.793	-1.40744	0.000278681	0.0086072	499.83	2.10259	2.42072e-07	2.55817e-05	446.417	0.462175	0.0904437	0.999998
GSONMT00062121001	thioredoxin-interacting protein	478.545	-0.396387	0.0164865	0.931052	448.483	0.36688	0.0747106	0.675498	519.61	0.0287027	0.837931	0.999937	386.699	-1.40715	3.72496e-05	0.00189966	373.666	1.68901	5.50234e-08	6.91485e-06	383.561	0.157596	0.530115	0.999998
GSONMT00006729001	bleomycin hydrolase	315.707	0.0865199	0.535836	0.99984	295.331	-0.133662	0.40634	0.970546	295.744	-0.0447166	0.696541	0.999937	442.214	-1.40683	1.26866e-06	0.000148161	390.682	1.42834	0.000147297	0.00524317	418.09	0.0445274	0.83599	0.999998
GSONMT00010456001	mediator of rna polymerase ii transcription subunit 28	289.938	-0.156135	0.253848	0.99984	249.649	-0.00821468	0.960497	0.999852	277.646	-0.147035	0.223969	0.999937	141.742	-1.40173	0.00485406	0.0597002	137.757	1.87661	0.000142984	0.00513454	147.413	0.111838	0.692135	0.999998
GSONMT00078711001	gtp-binding nuclear protein ran	1647.06	-0.188838	0.127405	0.99984	1515.49	0.154013	0.301051	0.928177	1652.05	-0.030398	0.752043	0.999937	1875.03	-1.40171	1.55817e-10	1.40558e-07	1667.04	1.46106	8.38284e-09	1.29212e-06	1765.97	0.0532017	0.744071	0.999998
GSONMT00017939001	mediator of rna polymerase ii transcription subunit 28	293.234	-0.162269	0.236524	0.99984	251.694	-0.00750198	0.963477	0.999852	280.796	-0.153056	0.201687	0.999937	144.431	-1.40047	0.00455983	0.0572253	140.495	1.87577	0.000104509	0.00406084	149.931	0.112853	0.689623	0.999998
GSONMT00047379001	40s ribosomal protein s3a	617.202	-0.126531	0.418801	0.99984	591.641	0.186181	0.201544	0.86683	627.411	0.0375301	0.761177	0.999937	383.094	-1.39823	0.00029383	0.00891715	503.995	2.09696	2.34935e-07	2.51129e-05	449.233	0.465685	0.0877277	0.999998
GSONMT00077307001	methionine aminopeptidase 2-like	26.5368	-0.314772	0.085192	0.99984	28.7176	0.475648	0.0231917	NA	32.1548	0.128456	0.335579	0.999937	18.011	-1.39639	0.000639373	0.0150957	28.4936	2.21482	4.49801e-06	0.000311389	24.3699	0.561059	0.0443402	0.999998
GSONMT00078647001	bleomycin hydrolase	306.294	0.0798434	0.5679	0.99984	287.364	-0.117606	0.473369	0.990936	287.995	-0.0366105	0.74979	0.999937	430.915	-1.39424	1.49286e-06	0.00016548	384.607	1.43199	0.00013491	0.00493943	408.771	0.0588049	0.784167	0.999998
GSONMT00071884001	60s ribosomal protein l13	243.567	-0.226985	0.176952	0.99984	225.386	0.257412	0.134995	0.781554	251.027	-5.33409e-05	0.999681	0.999937	342.235	-1.39303	0.000408908	0.0112011	395.104	1.94688	5.09479e-07	4.80201e-05	374.267	0.340193	0.205618	0.999998
GSONMT00002542001	transcription factor 25-like isoform x2	410.418	0.053545	0.767862	0.99984	399.4	-0.0314956	0.879571	0.999852	395.598	0.0209289	0.881365	0.999937	361.235	-1.39086	0.00941781	0.090994	270.474	2.27402	3.84755e-08	5.06334e-06	350.034	-0.0492041	0.852953	0.999998
GSONMT00036108001	atpase mitochondrial precursor	143.379	-0.369711	0.0271278	0.99984	134.203	0.428685	0.0203863	0.439679	154.981	0.0370577	0.773977	0.999937	51.3795	-1.38897	0.000695966	0.0159566	51.5187	1.7649	1.42995e-05	0.000825969	52.4499	0.184856	0.504386	0.999998
GSONMT00048875001	dual specificity protein phosphatase 6 isoform x1	72.3666	-0.28022	0.120835	0.99984	83.8155	0.49005	0.0183819	0.425789	90.9763	0.154965	0.232762	0.999937	60.4331	-1.38822	0.00354371	0.0485647	77.6023	2.33834	1.26668e-09	2.35594e-07	71.162	0.369244	0.191445	0.999998
GSONMT00031749001	glutaminyl-peptide cyclotransferase-like	60.4859	-0.279993	0.119715	0.99984	65.4486	0.429351	0.0382324	0.552039	73.2634	0.112259	0.388043	0.999937	69.5671	-1.38791	0.0042082	0.0543369	56.9145	1.62773	0.000393147	0.0110637	65.9493	-0.0201748	0.943153	0.999998
GSONMT00077589001	creatine kinase m-type-like	1631.18	0.183098	0.301788	0.99984	1348.01	-0.400445	0.0565967	0.619814	1337.47	-0.188864	0.172043	0.999937	2884.79	-1.38516	5.3654e-07	7.61545e-05	2168.71	1.01305	0.0380189	0.215609	2523.5	-0.150773	0.583595	0.999998
GSONMT00049584001	lipase maturation factor 2	274.316	0.203081	0.182853	0.99984	248.234	-0.32991	0.0789586	0.683317	240.512	-0.125013	0.348483	0.999937	53.3109	-1.38489	0.000123309	0.00469157	30.5274	0.779606	0.0372763	0.213459	42.3661	-0.507247	0.0527692	0.999998
GSONMT00081034001	keratin 18	65.8941	-0.286563	0.0949084	0.99984	86.3432	0.475323	0.0145532	0.386676	91.9614	0.201117	0.107207	0.999937	97.5086	-1.3828	0.00868146	0.0865499	129.528	2.74843	1.46414e-10	3.78223e-08	120.467	0.359082	0.203789	0.999998
GSONMT00065748001	tumor necrosis factor receptor superfamily member 21	168.728	-0.272652	0.130608	0.99984	173.975	0.424988	0.0392365	0.556845	190.54	0.115179	0.410782	0.999937	41.5836	-1.38239	0.00354582	0.0485647	57.6811	2.14237	2.92212e-05	0.00148071	51.2068	0.392384	0.164461	0.999998
GSONMT00032542001	mitochondrial import inner membrane translocase subunit tim16	165.991	-0.0611612	0.728907	0.99984	174.248	0.220457	0.271857	0.917611	175.777	0.13856	0.319495	0.999937	875.083	-1.38079	0.000240493	0.00769208	673.008	1.29165	0.000448029	0.0122546	784.377	-0.141627	0.560297	0.999998
GSONMT00016709001	calpain-10-like isoform x2	193.968	-0.170997	0.290831	0.99984	198.064	0.317702	0.0851747	0.697963	207.711	0.162273	0.137695	0.999937	167.651	-1.37924	9.10772e-07	0.000116223	179.229	1.75512	3.69205e-08	4.92844e-06	173.801	0.324087	0.136845	0.999998
GSONMT00037565001	sodium glucose cotransporter 2-like	531.002	-0.00696485	0.964328	0.99984	475.435	-0.0977679	0.603395	0.994313	498.489	-0.0926908	0.48858	0.999937	4768.81	-1.37488	1.24254e-05	0.000859917	4108.59	1.46471	4.84442e-09	7.8124e-07	4452.93	0.00531694	0.981293	0.999998
GSONMT00063087001	nadh dehydrogenase	429.813	0.111257	0.391137	0.99984	391.168	-0.24452	0.0385962	0.553567	392.842	-0.110129	0.315515	0.999937	1633.88	-1.37335	1.25647e-09	8.64977e-07	1377.88	1.31614	1.69723e-05	0.000949424	1497.45	-0.0337606	0.841795	0.999998
GSONMT00027251001	dna replication complex gins protein sld5	224.322	-0.0945779	0.533025	0.99984	201.782	0.00994405	0.948945	0.999852	216.703	-0.0821632	0.493607	0.999937	377.594	-1.37303	5.25636e-05	0.00250011	287.736	1.22557	0.000542842	0.0139239	334.544	-0.153963	0.538596	0.999998
GSONMT00051965001	cytochrome c oxidase subunit vib isoform 1	225.979	0.173904	0.310214	0.99984	210.333	-0.295114	0.0773174	0.681028	202.333	-0.0701899	0.601134	0.999937	1138.49	-1.3702	1.89979e-07	3.24827e-05	1088.76	1.54169	1.18136e-06	9.94319e-05	1110.69	0.163561	0.384714	0.999998
NM_001124235.1	Oncorhynchus mykiss actin beta (actb)	10098.4	-0.243127	0.0149017	0.917088	9387.08	0.222089	0.130665	0.774357	10296.7	-0.00362633	0.972119	0.999937	4596.66	-1.36934	0.000373098	0.0104799	4936.26	1.83689	1.63675e-07	1.80489e-05	4812.41	0.266775	0.312982	0.999998
GSONMT00057934001	glutathione peroxidase 4b	2208.95	0.0236716	0.833167	0.99984	2031.39	-0.106632	0.287478	0.922814	2089.09	-0.0755418	0.405447	0.999937	7027.26	-1.36795	3.7741e-06	0.000335818	5700.31	1.2706	0.000339771	0.0100098	6364.52	-0.0893298	0.667221	0.999998
GSONMT00023097001	trna mitochondrial-like	749.353	-0.120917	0.430638	0.99984	618.765	-0.112325	0.549684	0.994313	696.049	-0.246683	0.0286415	0.999937	43.1047	-1.3677	0.00282063	0.0421403	36.5812	1.53491	0.000844112	0.0191307	41.1301	0.0101551	0.971252	0.999998
GSONMT00079014001	long-chain-fatty-acid-- ligase 1-like	452.815	-0.169577	0.354603	0.99984	397.345	0.0455611	0.795562	0.999852	452.689	-0.0381863	0.769876	0.999937	97.5403	-1.36187	0.00156942	0.0285112	72.7396	1.1092	0.0395638	0.22001	86.9956	-0.129117	0.646428	0.999998
GSONMT00066227001	syntaxin-18	591.142	0.0313422	0.752481	0.99984	558.118	-0.0541969	0.624178	0.997348	567.067	-0.0206709	0.800285	0.999937	95.9296	-1.36037	0.000320762	0.00942824	84.9468	1.43597	0.000842388	0.0191227	91.4617	0.0509785	0.840912	0.999998
GSONMT00034732001	60s ribosomal protein l5	1425.63	0.0169063	0.918612	0.99984	1295.67	-0.108643	0.535826	0.994313	1339.03	-0.0776036	0.553887	0.999937	811.455	-1.35993	0.000192619	0.00654384	921.748	1.89833	1.75828e-08	2.46504e-06	872.468	0.348546	0.172503	0.999998
GSONMT00005250001	26s protease regulatory subunit 7	231.746	0.05058	0.763695	0.99984	214.497	-0.106282	0.586282	0.994313	217.326	-0.0501956	0.711501	0.999937	349.825	-1.35607	6.00198e-06	0.000475794	314.862	1.38382	0.000602221	0.0149878	331.894	0.0637162	0.78726	0.999998
GSONMT00051769001	26s protease regulatory subunit 7	234.149	0.0578877	0.731329	0.99984	216.76	-0.113305	0.561982	0.994313	219.027	-0.0508277	0.707885	0.999937	349.956	-1.35525	6.02778e-06	0.000476395	316.649	1.39144	0.000555336	0.0141362	332.818	0.0710126	0.763227	0.999998
GSONMT00066792001	loc798996 protein	1466.29	-0.576924	0.000934663	0.410239	1036.36	0.236573	0.255703	0.908796	1468.23	-0.222543	0.112148	0.999937	1306.02	-1.35378	1.38531e-06	0.000156882	868.752	0.900973	0.0115059	0.107467	1082.26	-0.398709	0.0573476	0.999998
GSONMT00044153001	lysosome-associated membrane glycoprotein 1-like	195.049	-0.399329	0.0293115	0.99984	266.226	0.632476	0.00223514	0.166558	343.551	0.0433535	0.705049	0.999937	480.048	-1.35307	0.01022	0.0957555	456.892	2.18056	1.71423e-06	0.000135867	500.523	0.110382	0.696517	0.999998
GSONMT00019224001	ankyrin repeat domain-containing protein 46	222.906	-0.040585	0.775557	0.99984	200.734	-0.0641874	0.637522	0.99796	211.981	-0.096875	0.378608	0.999937	91.657	-1.3522	4.77751e-05	0.00230165	95.2362	1.66954	8.94582e-06	0.000557097	93.4347	0.25969	0.278847	0.999998
GSONMT00023357001	iclp2 protein	78.9251	-0.262655	0.140275	0.99984	90.1277	0.391532	0.0510163	0.604327	98.5387	0.150161	0.252899	0.999937	170.851	-1.35215	0.0046333	0.0577567	177.27	1.91417	1.1297e-05	0.000674893	179.663	0.18235	0.51896	0.999998
GSONMT00063815001	type i cytoskeletal 13-like	15.3863	0.0557756	0.738184	0.99984	25.656	0.28524	0.1345	NA	21.1506	0.295009	0.0127381	0.999937	47.3775	-1.35135	0.00224198	0.036137	129.675	2.6862	4.94357e-07	4.75588e-05	89.6557	0.942077	0.00087159	0.4007
GSONMT00065464001	aortic smooth muscle	163.487	-0.111373	0.452353	0.99984	160.038	0.176714	0.330169	0.943366	167.423	0.0706535	0.565243	0.999937	67.9366	-1.35099	0.000225281	0.00736668	63.4495	1.59398	5.77341e-06	0.000387193	66.1587	0.119404	0.648256	0.999998
GSONMT00005723001	s-formylglutathione hydrolase	513.469	0.00620957	0.961003	0.99984	482.307	-0.0357954	0.786338	0.999852	494.256	-0.0271111	0.77961	0.999937	436.931	-1.34863	4.6379e-05	0.0022468	327.536	1.16885	0.000586829	0.0147098	382.811	-0.190264	0.421079	0.999998
GSONMT00075040001	desumoylating isopeptidase 2-like	1865.49	0.0373228	0.747307	0.99984	1768.91	-0.0503951	0.718487	0.999142	1791.07	-0.0119165	0.902291	0.999937	688.997	-1.34854	7.5093e-06	0.000569401	652.864	1.43722	0.00052282	0.0135811	670.277	0.125089	0.62338	0.999998
GSONMT00052864001	importin subunit alpha-2	6826.2	0.138432	0.180457	0.99984	6381.11	-0.202217	0.117346	0.754512	6310.5	-0.0636309	0.495139	0.999937	6191.05	-1.34682	7.47111e-05	0.003204	4730.74	1.12575	0.00894331	0.0926253	5479.14	-0.171055	0.438939	0.999998
Mitochondrion-NADH_3	NADH dehydrogenase subunit 3 (mitochondrion)	2065.15	-0.17829	0.322234	0.99984	1659.96	0.0761437	0.717357	0.999142	2021.65	-0.0724861	0.549391	0.999937	265015	-1.34613	0.000976842	0.0204925	268584	1.82478	5.88311e-10	1.19805e-07	270936	0.194567	0.466818	0.999998
GSONMT00013276001	60s ribosomal protein l23a	216.823	-0.15126	0.286986	0.99984	199.181	0.133843	0.325215	0.941628	215.739	-0.0285817	0.808589	0.999937	1210.55	-1.34544	0.00055591	0.0137065	1128.6	1.60693	3.70565e-06	0.000262396	1181.09	0.107436	0.676945	0.999998
GSONMT00079644001	tubulin beta-2a chain	893.756	-0.00854874	0.948771	0.99984	837.242	-0.0211947	0.87607	0.999852	863.107	-0.0271329	0.797216	0.999937	1250.06	-1.34525	1.3058e-09	8.75889e-07	976.963	1.12614	0.000984272	0.020978	1102.38	-0.156005	0.432375	0.999998
GSONMT00067598001	jmjc domain-containing protein 7	215.107	-0.15106	0.365984	0.99984	201.669	0.15105	0.438703	0.98171	217.919	0.0052083	0.968218	0.999937	273.949	-1.34342	3.15799e-05	0.00169125	237.256	1.35763	0.000406163	0.0113315	255.786	0.0146894	0.950717	0.999998
GSONMT00062311001	ribosomal protein l34	41.1513	0.0839596	0.644302	0.99984	40.0435	-0.0858885	0.680511	0.998167	38.4063	0.0152836	0.909283	0.999937	67.6063	-1.34326	0.000116011	0.00451517	68.1015	1.6534	9.68899e-06	0.000595404	68.1793	0.220737	0.380015	0.999998
GSONMT00051716001	filamin-c-like isoform x2	182931	-0.0331044	0.700292	0.99984	175460	0.0514492	0.641465	0.997966	203710	0.00574703	0.926363	0.999937	634.551	-1.34263	0.0115193	0.103201	469.183	1.82182	0.000264731	0.00838334	602.813	-0.0591427	0.822153	0.999998
GSONMT00058292001	hepatocyte cell adhesion molecule-like isoform x2	236.494	-0.226624	0.170654	0.99984	236.182	0.40776	0.00416947	0.224223	254.241	0.107262	0.410341	0.999937	133.323	-1.34167	0.00018356	0.00632664	120.334	1.54663	2.86545e-07	2.98295e-05	127.707	0.0786436	0.754015	0.999998
GSONMT00029872001	cop9 signalosome complex subunit 7a	171.458	-0.109248	0.342541	0.99984	159.716	0.0866788	0.502336	0.991594	169.209	-0.0197057	0.83082	0.999937	323.335	-1.34156	7.84346e-09	3.38186e-06	234.442	1.00766	0.00237113	0.0388986	275.765	-0.270898	0.188664	0.999998
GSONMT00079153001	adp-ribosyl cyclase 1	18.5179	-0.0183691	0.905	0.99984	19.7639	0.0679354	0.680663	NA	19.7614	0.0504506	0.636084	0.999937	106.269	-1.34045	0.00682628	0.0745307	102.208	1.71699	0.000758017	0.0178567	108.802	0.106562	0.705578	0.999998
GSONMT00077369001	lysozyme g	20.2047	-0.339372	0.0453235	0.99984	19.1743	0.479058	0.0185397	NA	24.1305	0.0435038	0.719375	0.999937	117.117	-1.33492	0.0116738	0.104051	92.1172	2.02604	1.35836e-06	0.000111466	112.586	-0.0380642	0.892817	0.999998
GSONMT00044775001	trna (guanine -n )-dimethyltransferase-like	768.345	-0.0291834	0.852114	0.99984	778.213	0.148389	0.398675	0.968826	784.244	0.106695	0.411943	0.999937	952.444	-1.33331	0.000232733	0.007535	628.016	0.952644	0.0114053	0.106923	794.127	-0.361792	0.139329	0.999998
GSONMT00044476001	integrator complex subunit 7-like	1549.37	-0.0748238	0.494368	0.99984	1490.82	0.112428	0.385187	0.96612	1547.89	0.0418225	0.516283	0.999937	188.65	-1.33243	1.27087e-05	0.000874897	154.467	1.26592	0.000256941	0.00821122	170.917	-0.0663548	0.779978	0.999998
GSONMT00008697001	40s ribosomal protein s13	72.351	-0.0494599	0.785637	0.99984	65.5954	-0.0071506	0.972335	0.999852	69.7624	-0.0498602	0.722286	0.999937	200.414	-1.33216	0.000204587	0.00685276	184.619	1.44733	0.000527812	0.0136645	193.087	0.0982622	0.680637	0.999998
GSONMT00034872001	pentatricopeptide repeat-containing protein mitochondrial-like	755.764	-0.0946507	0.431185	0.99984	707.804	0.0806957	0.574332	0.994313	747.202	-0.0111062	0.905433	0.999937	1433.16	-1.3315	9.52844e-06	0.000702152	1036.35	1.05533	0.00128894	0.0251999	1229.68	-0.264914	0.211955	0.999998
GSONMT00007817001	serine threonine-protein kinase sgk3-like	107.864	-0.132935	0.467867	0.99984	90.7233	0.00533498	0.979457	0.999852	103.341	-0.120602	0.390094	0.999937	190.459	-1.33073	0.00199833	0.0336019	167.383	1.43236	0.00223777	0.037429	182.162	0.0343292	0.897813	0.999998
GSONMT00062896001	60s ribosomal protein l23a	536.512	-0.201699	0.161083	0.99984	496.323	0.210066	0.0802393	0.684575	543.603	-0.0130337	0.909284	0.999937	2148.14	-1.33063	0.000999972	0.020894	1954.41	1.57146	1.01624e-05	0.000616351	2074.32	0.0756332	0.773805	0.999998
GSONMT00017648001	histone -like	23461.2	0.00840257	0.942387	0.99984	22244.7	-0.0156113	0.917644	0.999852	22712.2	-0.00640388	0.95143	0.999937	197.881	-1.33037	0.00298332	0.043722	152.189	1.42509	5.55569e-05	0.00249997	180.016	-0.0933473	0.740023	0.999998
GSONMT00060642001	aldehyde mitochondrial isoform x2	145.995	0.13041	0.471509	0.99984	131.184	-0.235558	0.258375	0.910032	128.764	-0.0960311	0.493369	0.999937	161.893	-1.32913	0.00162693	0.029271	139.418	1.39785	0.00224467	0.0375219	153.099	0.0074095	0.978983	0.999998
GSONMT00039359001	anaphase-promoting complex subunit 15-like	698.883	0.0240937	0.858786	0.99984	675.134	0.00278302	0.985169	0.999852	681.045	0.0306003	0.740087	0.999937	1137	-1.32911	1.01486e-06	0.000124642	1173.24	1.67145	9.27068e-11	2.53571e-08	1147.67	0.272572	0.172113	0.999998
GSONMT00019430001	platelet endothelial cell adhesion molecule-like	106.417	-0.247258	0.15278	0.99984	94.6386	0.190075	0.335216	0.944275	108.144	-0.0531162	0.699424	0.999937	662.354	-1.32755	0.00104954	0.0215848	612.361	1.56575	4.37681e-05	0.00204984	646.305	0.0836137	0.761719	0.999998
GSONMT00081983001	malate cytoplasmic	393.581	-0.227347	0.035627	0.99984	339.843	0.0675142	0.598516	0.994313	383.521	-0.160251	0.0439504	0.999937	172.43	-1.32718	1.51426e-05	0.000973296	161.442	1.39714	0.000963723	0.0207461	166.185	0.104134	0.686016	0.999998
GSONMT00002294001	5-aminolevulinate mitochondrial-like	343.697	-0.315947	0.0400353	0.99984	310.598	0.290719	0.0926467	0.716436	355.924	-0.0273786	0.828551	0.999937	327.587	-1.32599	4.21667e-05	0.00208522	273.011	1.38157	1.75954e-09	3.18762e-07	300.032	-0.0383507	0.870482	0.999998
GSONMT00069418001	p8 mtcp-1	18.5117	0.0703953	0.700216	0.99984	17.4777	-0.0669246	0.746338	NA	17.3996	-0.0149601	0.913501	0.999937	100.76	-1.32517	0.00116835	0.0233526	81.1142	1.34415	0.000800624	0.0185605	92.3604	-0.0640839	0.809939	0.999998
GSONMT00025565001	set and mynd domain-containing protein 3	13.1438	0.00392342	0.982642	0.99984	11.1362	-0.131764	0.525914	NA	11.8793	-0.110381	0.415763	0.999937	70.1117	-1.32144	0.0030088	0.043923	54.6415	1.32252	0.00281529	0.0436112	63.6997	-0.103173	0.703311	0.999998
GSONMT00038445001	stromal cell-derived factor 2-like protein 1-like	439.362	0.0508733	0.736861	0.99984	396.771	-0.175994	0.254193	0.907569	406.549	-0.101533	0.422201	0.999937	141.051	-1.3188	1.32208e-05	0.000900667	114.612	1.2606	3.05665e-05	0.00153202	126.949	-0.0888949	0.684506	0.999998
GSONMT00036324001	chromodomain-helicase-dna-binding protein 1-like	222.52	-0.238719	0.0754364	0.99984	209.514	0.271509	0.0591623	0.629807	229.731	0.0263963	0.803844	0.999937	130.24	-1.31853	0.000425137	0.0115011	87.5631	1.0293	0.00187774	0.0328652	109.909	-0.292412	0.263517	0.999998
GSONMT00076900001	endophilin-b2-like isoform x2	1924.16	-0.00187586	0.98182	0.99984	1762.36	-0.0821809	0.411549	0.970788	1828.52	-0.0813655	0.281105	0.999937	323.643	-1.3173	0.000192159	0.00653691	269.4	1.23805	0.00465054	0.061143	296.681	-0.0389659	0.879357	0.999998
GSONMT00072520001	40s ribosomal protein s6	533.023	-0.229009	0.148614	0.99984	485.023	0.216833	0.168167	0.83146	541.487	-0.0305879	0.809001	0.999937	834.722	-1.31683	0.000409723	0.0112117	867.29	1.7243	3.05121e-07	3.14117e-05	854.182	0.235981	0.360828	0.999998
GSONMT00003291001	rna-binding protein 40	1173.78	-0.108849	0.309353	0.99984	1116.92	0.121371	0.4168	0.973252	1174.48	0.0201913	0.844675	0.999937	724.923	-1.31275	8.91587e-06	0.000660734	528.413	1.02125	0.00496876	0.0635725	621.061	-0.252469	0.242763	0.999998
GSONMT00022759001	aminoacyl trna synthase complex-interacting multifunctional protein 1-like	163.371	-0.17948	0.247219	0.99984	145.81	0.107074	0.50231	0.991594	161.538	-0.0771237	0.529605	0.999937	291.614	-1.31197	0.000378502	0.0105627	204.349	1.06663	0.00168042	0.0304856	248.537	-0.258123	0.317887	0.999998
GSONMT00006389001	syndecan binding protein	3128.09	0.0670615	0.586994	0.99984	2792.3	-0.218939	0.124834	0.766948	2865.39	-0.144148	0.170346	0.999937	840.603	-1.31055	0.000317733	0.00939196	740.04	1.47589	2.14439e-07	2.30102e-05	791.802	0.0318429	0.901308	0.999998
GSONMT00054207001	spartin isoform x2	322.52	-0.207136	0.203205	0.99984	350.299	0.438778	0.021185	0.444559	362.598	0.205146	0.134032	0.999937	317.19	-1.30931	5.8695e-07	8.08138e-05	216.985	0.911632	0.00209802	0.0356689	263.927	-0.389905	0.0221873	0.951698
GSONMT00063785001	tbc1 domain family member 10b	1854.53	-0.087365	0.502139	0.99984	1821.03	0.176091	0.159676	0.821772	1884.71	0.0781902	0.458024	0.999937	910.258	-1.30762	0.0132013	0.112418	850.519	2.09565	3.9831e-06	0.000280618	944.437	0.0633978	0.813262	0.999998
GSONMT00072118001	plasminogen activator inhibitor 1 rna-binding protein	303.545	-0.282825	0.101474	0.99984	295.765	0.377492	0.0522067	0.606411	328.693	0.0728398	0.598362	0.999937	238.523	-1.30714	0.00113947	0.0229473	285.195	1.93285	4.00439e-07	3.93375e-05	264.085	0.353926	0.199778	0.999998
GSONMT00080905001	serine threonine-protein phosphatase 2a 56 kda regulatory subunit gamma isoform isoform x1	8121.87	0.0922235	0.165445	0.99984	7595.88	-0.150889	0.0509367	0.604002	7624.14	-0.0570856	0.283251	0.999937	467.519	-1.30665	1.38488e-06	0.000156882	399.516	1.22867	0.00184161	0.0323954	429.219	-0.0111539	0.960688	0.999998
Mitochondrion-16S_rRNA	Uncharacterised [Chlamydia abortus]	704008	-0.0697753	0.685535	0.99984	705842	0.153526	0.449616	0.984805	725021	0.0699434	0.618164	0.999937	1.28962e+06	-1.30459	0.0147192	0.120367	989217	1.97573	2.42403e-05	0.00128084	1.24291e+06	-0.0426948	0.872733	0.999998
GSONMT00052516001	nucleolar protein 14	468.357	-0.244916	0.0719672	0.99984	419.87	0.161903	0.361163	0.958725	470.503	-0.0580989	0.646432	0.999937	1536.2	-1.30439	0.000210503	0.00703289	1258.06	1.30388	5.36833e-05	0.00243509	1396.13	-0.065074	0.788818	0.999998
GSONMT00012012001	cytochrome c oxidase polypeptide vic-2	264.624	0.0673776	0.684028	0.99984	245.148	-0.145639	0.373403	0.962955	246.683	-0.055193	0.672428	0.999937	344.115	-1.30039	1.59607e-07	2.9198e-05	352.623	1.54584	9.91137e-06	0.000605071	344.459	0.252014	0.245163	0.999998
GSONMT00014022001	threonine--trna cytoplasmic-like	36.8148	0.0287298	0.871356	0.99984	39.5891	0.132028	0.528423	0.994313	38.1038	0.167554	0.228143	0.999937	53.3064	-1.3003	0.00201945	0.0338181	52.3257	1.72668	6.44511e-07	5.83805e-05	53.4855	0.172295	0.520521	0.999998
GSONMT00055047001	nadh dehydrogenase 1 alpha subcomplex subunit 13	537.128	0.0622812	0.525358	0.99984	474.715	-0.247075	0.0216223	0.448148	490.057	-0.177558	0.031152	0.999937	3085.01	-1.29842	1.66699e-07	2.97421e-05	2615.83	1.24635	0.000146646	0.00523182	2813.85	-0.0305841	0.870979	0.999998
GSONMT00063422001	transducin beta-like protein 3-like	410.36	0.120543	0.422393	0.99984	352.234	-0.352136	0.0445066	0.57669	359.415	-0.23065	0.0488229	0.999937	282.961	-1.29612	0.000279836	0.0086225	196.474	0.950525	0.0245164	0.168884	239.23	-0.315541	0.150249	0.999998
GSONMT00005164001	cop9 signalosome complex subunit 7a	165.524	-0.0205456	0.856509	0.99984	155.29	-0.00581528	0.967404	0.999852	160.156	-0.0216746	0.811931	0.999937	289.967	-1.29472	7.88583e-09	3.38186e-06	210.178	0.950385	0.00362729	0.0518963	245.567	-0.280377	0.167798	0.999998
GSONMT00017490001	annexin a1	479.242	-0.191068	0.220703	0.99984	435.478	0.147507	0.398695	0.968826	480.597	-0.0412418	0.750294	0.999937	132.556	-1.2907	0.00102091	0.0211793	220.728	2.28121	1.19899e-07	1.35978e-05	176.946	0.682207	0.0136164	0.888273
GSONMT00019263001	proteasome maturation protein	190.335	0.0813694	0.462348	0.99984	173.155	-0.197225	0.135795	0.782947	175.403	-0.114951	0.19675	0.999937	338.883	-1.29047	6.13728e-05	0.00277595	303.135	1.34526	0.000535018	0.0137571	318.987	0.058733	0.781767	0.999998
GSONMT00033837001	60s ribosomal protein l37	95.882	-0.0484237	0.786135	0.99984	86.8485	-0.0163842	0.936872	0.999852	92.1377	-0.0603937	0.663481	0.999937	305.582	-1.28972	0.000327679	0.00955639	304.759	1.61252	1.66291e-06	0.000132632	304.798	0.195567	0.431939	0.999998
GSONMT00066384001	60s ribosomal protein l37	71.9064	-0.0486511	0.790719	0.99984	67.2814	0.034116	0.871118	0.999852	70.7908	-0.0127542	0.927578	0.999937	303.945	-1.28949	0.000372672	0.0104799	320.333	1.69647	8.80859e-07	7.72801e-05	311.97	0.264146	0.291316	0.999998
GSONMT00070599001	40s ribosomal protein s6	471.082	-0.17537	0.280478	0.99984	430.076	0.148541	0.390516	0.966767	472.398	-0.0325503	0.80217	0.999937	682.152	-1.28822	0.000496631	0.0128092	721.896	1.71124	6.08798e-07	5.56881e-05	702.078	0.25813	0.316342	0.999998
GSONMT00002833001	tripartite motif-containing protein 66	49.9381	-0.171026	0.330469	0.99984	48.9753	0.17279	0.356736	0.957121	55.0767	0.0813278	0.561557	0.999937	68.6944	-1.28553	0.00355655	0.0486861	70.0902	1.53477	0.00267994	0.0421463	70.577	0.227005	0.382331	0.999998
GSONMT00048361001	vascular endothelial growth factor receptor 1-like	3.36769	-0.093586	0.510182	0.99984	2.75601	0.0337306	0.826383	NA	3.35944	-0.0525662	0.610084	0.999937	126.764	-1.28447	0.000424372	0.0114923	131.568	1.5419	0.000608523	0.0151042	129.26	0.209311	0.444775	0.999998
GSONMT00081736001	60s ribosomal protein l10a	1114.91	0.176725	0.22117	0.99984	1040.43	-0.238954	0.181536	0.84353	1010.67	-0.0661835	0.60213	0.999937	4776.71	-1.28151	0.000515216	0.013111	4541.48	1.52977	1.0195e-05	0.000616986	4653.14	0.130541	0.600599	0.999998
GSONMT00037182001	quinone oxidoreductase	266.801	-0.127228	0.398702	0.99984	248.896	0.114644	0.506311	0.991594	266.3	-0.01142	0.924769	0.999937	107.044	-1.27975	0.00122102	0.0240527	109.249	1.62317	5.9045e-05	0.00260848	108.82	0.216946	0.400803	0.999998
GSONMT00049763001	torsin-4a-like isoform x1	287.435	-0.0269156	0.877959	0.99984	263.698	-0.0270279	0.886808	0.999852	275.874	-0.0492222	0.714632	0.999937	144.508	-1.27919	0.000341331	0.00984466	121.284	1.25915	0.00163692	0.0301044	132.324	-0.0309775	0.903327	0.999998
GSONMT00017873001	cc chemokine	17.0021	-0.174835	0.272609	0.99984	33.4947	0.431984	0.0157799	NA	45.2739	0.0350728	0.73179	0.999937	26.1214	-1.27783	0.0108428	0.0992813	59.8711	2.79165	2.05296e-08	2.84953e-06	45.3826	0.774349	0.00620288	0.789018
GSONMT00069383001	peroxiredoxin- mitochondrial-like	418.53	0.0523241	0.737837	0.99984	390.595	-0.105401	0.51397	0.991594	394.921	-0.0421592	0.735287	0.999937	926.592	-1.27645	0.000341703	0.00984466	821.484	1.32567	0.00131494	0.0255585	872.241	0.0389641	0.866555	0.999998
GSONMT00006743001	cytoskeleton-associated protein 2-like	7019.14	0.189136	0.0665093	0.99984	6771.95	-0.19346	0.112823	0.751067	6524.95	-0.00403839	0.962425	0.999937	1663	-1.27497	0.000337547	0.00979437	1220.77	0.98756	0.0283754	0.183419	1436.11	-0.199238	0.446847	0.999998
GSONMT00080021001	olfactomedin-4-like	381.012	-0.174723	0.269658	0.99984	425.449	0.217525	0.196383	0.861487	472.073	0.0774544	0.47383	0.999937	653.266	-1.27469	0.0171748	0.132379	500.165	1.83608	0.000263701	0.00836023	622.81	-0.0454236	0.867623	0.999998
GSONMT00071650001	flavin reductase -like	252.508	-0.116168	0.410851	0.99984	239.052	0.141705	0.284854	0.922681	253.33	0.0169231	0.871497	0.999937	81.3218	-1.2742	1.05881e-06	0.000129432	67.01	1.11234	0.00763407	0.0832686	72.9198	-0.0577555	0.814927	0.999998
GSONMT00074687001	peptidyl-prolyl cis-trans isomerase fkbp10-like	31.5214	-0.252064	0.168676	0.99984	37.0253	0.413057	0.0457565	0.582316	38.9437	0.169156	0.199892	0.999937	36.9654	-1.27298	0.00126414	0.0246239	61.1552	1.99357	0.000149738	0.00530819	49.2521	0.577188	0.0413447	0.999998
GSONMT00082367001	dehydrodolichyl diphosphate synthase	522.22	-0.153701	0.293093	0.99984	464.017	0.0570674	0.718397	0.999142	510.118	-0.0915428	0.445933	0.999937	204.558	-1.27216	0.000133896	0.00495436	161.798	1.11946	0.00559022	0.0682407	181.756	-0.123414	0.582375	0.999998
GSONMT00065684001	protein soga3-like isoform x3	422.057	0.0445577	0.764229	0.99984	373.27	-0.190018	0.286763	0.922814	386.607	-0.171595	0.0564205	0.999937	58.4732	-1.27154	1.5715e-05	0.000998777	51.3721	1.23037	0.00323296	0.0479862	54.1317	0.0288717	0.906994	0.999998
GSONMT00038469001	histone-binding protein n1 n2-like	3978.21	0.122465	0.315201	0.99984	3725.22	-0.187756	0.12975	0.774357	3693.83	-0.0590421	0.495199	0.999937	7723.72	-1.27006	2.52741e-07	4.0813e-05	5652.53	0.96755	0.00188347	0.0329036	6570.94	-0.287068	0.0703583	0.999998
GSONMT00016316001	thioredoxin domain-containing protein 17	111.734	-0.127026	0.471584	0.99984	95.7856	-0.0158095	0.930279	0.999852	106.981	-0.126133	0.362219	0.999937	198.602	-1.2692	0.00150842	0.0277304	182.921	1.45635	0.000346683	0.0101491	191.636	0.075858	0.784109	0.999998
GSONMT00060881001	small integral membrane protein 4-like	136.043	-0.48168	0.00501199	0.808785	126.962	0.548545	0.00450393	0.234081	151.718	0.0424313	0.757655	0.999937	98.5539	-1.26882	0.00142498	0.0266458	82.4955	1.28598	0.00272486	0.0426604	91.0117	-0.0272141	0.918872	0.999998
GSONMT00074738001	alpha cardiac-like	289.198	-0.0379227	0.822993	0.99984	270.223	0.0127481	0.95074	0.999852	281.72	-0.0187641	0.89189	0.999937	58.6733	-1.26668	2.57536e-08	8.11703e-06	46.7091	1.07796	0.00426473	0.0581076	51.766	-0.113991	0.599069	0.999998
GSONMT00078319001	dna topoisomerase 2-alpha	17399.6	-0.00982024	0.920981	0.99984	16894.8	0.0572784	0.609024	0.995449	17182.8	0.0476274	0.565332	0.999937	2267.11	-1.26567	1.47549e-05	0.000957787	1610.64	0.884187	0.0314775	0.19429	1911.9	-0.267517	0.286046	0.999998
GSONMT00058315001	cytochrome b-c1 complex subunit mitochondrial-like	1004.55	0.0141276	0.873586	0.99984	903.32	-0.144339	0.231666	0.890303	938.579	-0.127395	0.117347	0.999937	1231.44	-1.2636	2.39805e-05	0.00135493	1015.7	1.15218	0.00372553	0.052899	1109.42	-0.0673255	0.773063	0.999998
GSONMT00068790001	electron transfer flavoprotein subunit mitochondrial precursor	777.477	-0.11492	0.409895	0.99984	689.796	0.000756212	0.996214	0.999931	749.43	-0.110061	0.32085	0.999937	772.83	-1.2628	0.00267112	0.0407919	685.991	1.37368	0.00253894	0.0408735	735.037	0.0374369	0.891978	0.999998
GSONMT00068042001	protein yif1b-like isoform x2	930.979	0.173117	0.0357801	0.99984	883.951	-0.2072	0.0567912	0.620494	861.988	-0.0358079	0.604385	0.999937	138.389	-1.26202	0.0012909	0.0249778	99.8682	1.01937	0.0217383	0.157773	119.525	-0.244067	0.290375	0.999998
GSONMT00055402001	Oncorhynchus mykiss protein 4.1-like	155.894	-0.333593	0.0667728	0.99984	151.432	0.495118	0.0122264	0.360265	174.33	0.0663093	0.636304	0.999937	5316.08	-1.26097	0.0161976	0.127553	4349.45	1.8121	3.79771e-05	0.00183626	5144.9	-0.0161427	0.953775	0.999998
GSONMT00054903001	round spermatid basic protein 1-like	2619.73	-0.0452993	0.783321	0.99984	2603.37	0.12859	0.491467	0.990936	2657.83	0.0770918	0.559092	0.999937	174.786	-1.26039	0.001766	0.0308402	146.122	1.32525	0.000610138	0.0151175	161.798	-0.0232879	0.933052	0.999998
GSONMT00019717001	receptor expression-enhancing protein 5-like	3464.7	0.115436	0.320235	0.99984	3217.96	-0.197668	0.0923863	0.715639	3208.42	-0.0711578	0.486046	0.999937	6497.58	-1.25973	1.12591e-06	0.000134492	5212.75	1.11096	0.000803971	0.0185927	5752.26	-0.117167	0.570386	0.999998
GSONMT00020383001	rac-beta serine threonine-protein kinase-like	1749.18	-0.291044	0.0672436	0.99984	1471.52	0.166213	0.17106	0.834114	1732.76	-0.147591	0.242791	0.999937	1051.91	-1.25836	0.000681469	0.0157025	721.047	0.951543	0.00808464	0.0865183	883.97	-0.303085	0.22932	0.999998
GSONMT00037927001	poc1 centriolar protein homolog b-like	725.703	-0.0503906	0.687976	0.99984	659.913	-0.0333715	0.799955	0.999852	696.32	-0.0808542	0.411135	0.999937	1664.53	-1.25581	1.573e-05	0.000998777	1384.85	1.24303	1.35842e-06	0.000111466	1503.02	-0.0586148	0.778213	0.999998
GSONMT00058637001	tubulin beta-3 chain	795.91	-0.202005	0.100699	0.99984	723.254	0.144454	0.332061	0.944108	795.147	-0.0516938	0.615171	0.999937	1525.73	-1.25557	8.8557e-07	0.000113561	1150.23	1.01792	0.000657575	0.0160085	1313.06	-0.22647	0.221188	0.999998
GSONMT00016980001	plastin-2 isoform x2	102.099	-0.341683	0.0582201	0.99984	126.472	0.526672	0.00979504	0.332859	136.572	0.199176	0.127745	0.999937	59.39	-1.25545	0.0106022	0.0979009	75.0572	2.16261	3.36843e-07	3.38428e-05	68.8264	0.344057	0.224127	0.999998
GSONMT00070751001	pendrin	35.7963	-0.106392	0.543391	0.99984	121.581	0.715878	NA	NA	93.2875	0.541772	NA	NA	72.8641	-1.25419	0.0105719	0.0977596	313.064	2.63235	9.23016e-06	0.000570981	194.336	1.01277	0.000241963	0.245068
GSONMT00028256001	26s protease regulatory subunit 7	319.155	0.0675694	0.595599	0.99984	311.334	-0.0238307	0.877528	0.999852	309.462	0.040586	0.719333	0.999937	201.477	-1.25272	1.5266e-05	0.000976428	168.792	1.15099	0.00417806	0.0573358	182.343	-0.0453734	0.85199	0.999998
GSONMT00030527001	zinc finger protein 135-like isoform x2	938.074	-0.176558	0.235159	0.99984	871.125	0.166076	0.325628	0.941628	947.297	-0.00984066	0.936162	0.999937	1229.23	-1.25159	0.00239197	0.0377178	1076.08	1.40643	0.000238087	0.00773272	1159.55	0.0212875	0.938472	0.999998
GSONMT00032898001	leucine-rich repeat-containing protein 61-like	477.368	-0.203931	0.0843462	0.99984	408.085	0.0223601	0.866742	0.999852	460.336	-0.17152	0.0968545	0.999937	200.816	-1.25073	2.20379e-05	0.00127784	145.438	0.945527	0.00976651	0.0973128	170.51	-0.252542	0.28271	0.999998
GSONMT00057688001	haloacid dehalogenase-like hydrolase domain-containing protein 3	843.024	0.0330538	0.843247	0.99984	862.374	0.0838262	0.660268	0.998167	848.679	0.109609	0.410823	0.999937	167.93	-1.25022	7.37668e-05	0.0031687	133.101	1.13018	0.00122652	0.0243549	148.604	-0.119574	0.60407	0.999998
GSONMT00060194001	anaphase-promoting complex subunit 1-like	1247.92	-0.122411	0.231419	0.99984	1154.38	0.085592	0.444524	0.983543	1231.27	-0.0364635	0.626142	0.999937	280.226	-1.24801	3.98064e-07	5.95049e-05	161.355	0.480984	0.158228	0.456128	215.3	-0.649096	0.0031057	0.669085
GSONMT00012123001	60s ribosomal protein l9	604.569	0.195861	0.108845	0.99984	599.211	-0.143427	0.288563	0.922863	570.063	0.0554293	0.561024	0.999937	321.462	-1.2468	0.00100313	0.0209123	396.873	1.90416	9.81587e-08	1.15064e-05	357.968	0.440248	0.0897421	0.999998
GSONMT00012560001	zinc finger fyve domain-containing protein 9-like	131.274	-0.097586	0.568126	0.99984	120.032	0.0431908	0.832814	0.999852	128.786	-0.0385676	0.782316	0.999937	290.206	-1.24633	0.000563607	0.0138701	267.776	1.39556	0.000300254	0.00922553	277.828	0.0850956	0.746881	0.999998
GSONMT00008400001	26s protease regulatory subunit 4 isoform 2	261.216	-0.12053	0.289629	0.99984	248.993	0.143539	0.318037	0.937857	262.773	0.0277351	0.76609	0.999937	320.046	-1.24568	7.51047e-05	0.0032123	263.817	1.18586	0.000781724	0.0182505	287.982	-0.0695137	0.734445	0.999998
GSONMT00020120001	nadh dehydrogenase 1 alpha subcomplex subunit 13	510.119	0.0538493	0.596518	0.99984	455.939	-0.209208	0.0324398	0.525132	470.068	-0.147083	0.0772808	0.999937	2959.76	-1.24561	4.76695e-07	6.96667e-05	2495.1	1.17777	0.000368191	0.010591	2674.8	-0.0448324	0.813181	0.999998
GSONMT00022791001	histone h2a-like	33302.4	-0.0112067	0.948845	0.99984	31203.2	-0.0113578	0.952241	0.999852	32220	-0.0197555	0.885135	0.999937	146.39	-1.24541	0.0050425	0.0611836	131.876	1.53322	4.69474e-05	0.00217572	141.282	0.0571311	0.838839	0.999998
GSONMT00021356001	glutamate-rich wd repeat-containing protein 1-like	1287.13	-0.0864781	0.566835	0.99984	1153.4	-0.00847429	0.955767	0.999852	1239.71	-0.0896364	0.457116	0.999937	57.0937	-1.2451	0.000525872	0.0132342	44.409	1.15082	0.00173426	0.0310951	50.394	-0.118519	0.644863	0.999998
GSONMT00011600001	histone-lysine n-methyltransferase ehmt1 isoform x2	4919.89	-0.362473	0.0223307	0.99984	4683.72	0.420753	0.0212059	0.444559	5317.78	0.0493153	0.718185	0.999937	2821.54	-1.24459	6.51037e-07	8.73391e-05	2325.52	1.1269	0.00108296	0.0224362	2521.26	-0.0716349	0.755164	0.999998
GSONMT00036565001	chromobox protein homolog 7	2456.62	0.0701505	0.522053	0.99984	2340.46	-0.0784797	0.567549	0.994313	2343.93	-0.00826078	0.929983	0.999937	245.443	-1.24439	7.85885e-05	0.00333205	237.369	1.43455	8.60196e-05	0.00351371	238.309	0.156112	0.525646	0.999998
GSONMT00046965001	cytochrome c oxidase polypeptide vic-2	257.383	0.0611163	0.649042	0.99984	243.798	-0.0775303	0.664351	0.998167	244.84	-0.019629	0.872776	0.999937	448.186	-1.24366	2.36392e-08	7.73001e-06	424.637	1.35736	4.37903e-05	0.00204984	427.604	0.13717	0.500658	0.999998
GSONMT00077095001	dna repair protein xrcc1-like	1359.14	-0.109405	0.496749	0.99984	1274.25	0.106234	0.560222	0.994313	1356.78	-0.0030198	0.982272	0.999937	353.9	-1.24299	0.00067551	0.0156661	224.517	0.787976	0.0257457	0.173875	287.436	-0.398369	0.127753	0.999998
GSONMT00065379001	protein ndrg3-like isoform x3	285.825	0.172634	0.27816	0.99984	269.053	-0.23377	0.187593	0.850856	259.616	-0.0488195	0.706452	0.999937	157.08	-1.24251	8.72132e-05	0.00363296	113.522	0.947181	0.00935474	0.0946854	133.455	-0.265979	0.226915	0.999998
GSONMT00028401001	selenoprotein k	363.91	-0.167812	0.136031	0.99984	309.708	-0.0366136	0.766078	0.999852	346.623	-0.198687	0.0306474	0.999937	484.872	-1.24146	1.43813e-06	0.000162161	447.049	1.3077	0.000311859	0.00946468	457.212	0.096945	0.644752	0.999998
GSONMT00067678001	ubiquitin fusion degradation protein 1 homolog	229.118	-0.101504	0.473149	0.99984	213.605	0.0831591	0.60121	0.994313	226.372	-0.0150943	0.90193	0.999937	98.7408	-1.24141	0.00221229	0.0358349	103.478	1.68974	3.56511e-06	0.00025701	101.135	0.229722	0.396797	0.999998
GSONMT00069413001	chromosome-associated kinesin kif4-like	5934.8	0.122029	0.0899614	0.99984	5618.97	-0.157898	0.0355901	0.542128	5569.34	-0.0329716	0.588487	0.999937	1327.56	-1.23915	3.91984e-06	0.000346429	1092.36	1.08558	0.00726216	0.0808876	1187.14	-0.0669349	0.79282	0.999998
GSONMT00025708001	triosephosphate isomerase-like	2574.26	-0.0509628	0.674863	0.99984	2347.12	-0.0267743	0.851483	0.999852	2473.95	-0.0761246	0.426059	0.999937	670.655	-1.2388	0.00176383	0.0308263	562.465	1.22136	0.00668453	0.0768088	614.813	-0.0299777	0.910514	0.999998
GSONMT00012330001	meteorin-like protein	64.6119	-0.269746	0.131102	0.99984	62.9207	0.459533	0.0287275	0.501017	73.8695	0.0528537	0.688811	0.999937	201.972	-1.23871	0.00216803	0.0355362	191.279	1.45496	0.000701578	0.0168302	197.521	0.112721	0.681998	0.999998
GSONMT00075562001	nucleolar complex protein 4 homolog	688.761	0.057731	0.668338	0.99984	625.707	-0.166493	0.269967	0.915885	639.299	-0.100434	0.371944	0.999937	129.361	-1.23711	0.00133398	0.0254908	92.8403	0.96767	0.0284328	0.183569	110.415	-0.213561	0.431428	0.999998
GSONMT00007042001	small integral membrane protein 20	132.279	0.135812	0.447671	0.99984	127.085	-0.147471	0.473589	0.990936	122.132	-0.0106039	0.939751	0.999937	212.661	-1.23699	0.000235188	0.0075957	198.135	1.38659	0.000189994	0.00644848	203.139	0.112192	0.623986	0.999998
GSONMT00013024001	40s ribosomal protein s23	250.042	0.0867123	0.632805	0.99984	227.349	-0.173517	0.402571	0.969944	227.049	-0.074763	0.593886	0.999937	1370.35	-1.23688	0.00022472	0.00736316	1323.48	1.45058	5.15278e-05	0.00236055	1332.56	0.159114	0.483605	0.999998
GSONMT00072023001	dna-directed rna polymerases and iii subunit rpabc5	211.425	7.86079e-05	0.999599	0.999884	193.537	-0.0745451	0.681459	0.998167	200.525	-0.0679825	0.596896	0.999937	684.293	-1.23665	5.1411e-08	1.3371e-05	626.654	1.33422	6.32397e-07	5.74699e-05	641.896	0.0881974	0.627613	0.999998
GSONMT00042009001	caspase-8	353.969	-0.179646	0.312266	0.99984	294.792	0.0256479	0.892125	0.999852	340.956	-0.149935	0.276441	0.999937	546.052	-1.23612	0.00301877	0.0440195	467.011	1.40239	1.90813e-05	0.00104178	508.742	-0.00315352	0.99071	0.999998
GSONMT00003960001	protein ndrg3-like isoform x1	207.327	0.0774762	0.639601	0.99984	212.662	0.0460144	0.785548	0.999852	205.811	0.117602	0.361154	0.999937	136.788	-1.23479	0.000180565	0.00624812	128.641	1.39999	9.81752e-05	0.00386317	131.451	0.111096	0.656079	0.999998
GSONMT00040651001	protoporphyrinogen oxidase	2027.65	0.116444	0.194696	0.99984	1854.08	-0.237961	0.00962798	0.331345	1861.42	-0.113817	0.144021	0.999937	909.905	-1.23367	0.0014499	0.0269767	843.286	1.3896	0.000874743	0.0195705	873.14	0.0911924	0.723644	0.999998
GSONMT00008784001	aryl hydrocarbon receptor nuclear translocator-like isoform x2	457.596	-0.0785539	0.630408	0.99984	447.775	0.161317	0.322273	0.940093	464.622	0.0597675	0.653487	0.999937	196.203	-1.23313	0.00239098	0.0377178	192.378	1.53779	0.000114829	0.00435865	194.784	0.145012	0.60062	0.999998
GSONMT00054595001	tubulin beta-3 chain	1028.32	-0.171966	0.149262	0.99984	930.445	0.0998837	0.488905	0.990936	1016.25	-0.0690042	0.450611	0.999937	1511.45	-1.23113	1.29003e-06	0.000149324	1136.5	0.983941	0.00103728	0.0217751	1294.95	-0.2346	0.20236	0.999998
GSONMT00039204001	40s ribosomal protein s19	270.716	0.164163	0.367348	0.99984	243.263	-0.300292	0.146968	0.801856	234.152	-0.109609	0.434561	0.999937	683.911	-1.23092	7.8883e-05	0.00333913	682.832	1.49096	1.03102e-05	0.000622608	673.433	0.200262	0.392693	0.999998
GSONMT00040865001	ocia domain-containing protein 1	173.361	-0.0831533	0.639289	0.99984	158.436	0.0505387	0.762349	0.999852	169.732	-0.0429213	0.753314	0.999937	182.367	-1.23083	0.000872021	0.0189165	169.349	1.40055	0.000231973	0.00757823	174.619	0.100921	0.680321	0.999998
GSONMT00032735001	kinesin heavy chain isoform 5c	184.053	1.23996e-05	0.999941	0.999989	145.774	-0.367811	0.0365116	0.543699	160.071	-0.300543	0.0255925	0.999937	76.7734	-1.23052	0.00279135	0.0419184	67.1189	1.24263	0.0119459	0.109884	71.9841	0.02161	0.938762	0.999998
GSONMT00070684001	glutathione peroxidase 1	292.244	-0.100364	0.567707	0.99984	264.122	0.0508064	0.790393	0.999852	285.933	-0.0469073	0.735485	0.999937	563.188	-1.23037	1.75862e-10	1.48405e-07	530.087	1.35322	5.40632e-07	5.01099e-05	534.102	0.13348	0.442416	0.999998
GSONMT00057163001	middle subunit	3394.98	-0.0262893	0.851051	0.99984	3000.12	-0.107647	0.547605	0.994313	3180.77	-0.126384	0.306798	0.999937	1610.02	-1.22941	0.00123059	0.0241865	1446.31	1.35792	0.0004881	0.0129786	1517.61	0.0511059	0.847224	0.999998
GSONMT00050507001	sentrin-specific protease 7-like	2222.82	-0.0122494	0.887456	0.99984	2127.45	0.0309342	0.689934	0.998167	2176.73	0.0193356	0.78244	0.999937	116.673	-1.22927	0.00105316	0.0216199	81.2623	0.903376	0.0309625	0.192971	98.4531	-0.282355	0.273174	0.999998
GSONMT00033176001	chromatin assembly factor 1 subunit a	3802.85	-0.123969	0.450176	0.99984	3503.37	0.0993756	0.575476	0.994313	3778.61	-0.0285573	0.826252	0.999937	3758.89	-1.22574	0.0105008	0.0973713	3503.42	1.62879	9.55886e-05	0.0037989	3720.78	0.0631112	0.820632	0.999998
GSONMT00081275001	ubiquitin-60s ribosomal protein l40	704.974	-0.104169	0.462444	0.99984	634.006	0.0168806	0.910826	0.999852	683.517	-0.0812	0.495459	0.999937	1698.08	-1.225	0.00105892	0.0216678	1614.55	1.43571	0.000206512	0.00689997	1644.95	0.129007	0.601173	0.999998
GSONMT00020496001	proteasome maturation protein	252.8	0.115377	0.251202	0.99984	238.485	-0.15709	0.166016	0.827652	236.379	-0.0387566	0.635498	0.999937	400.181	-1.22459	0.000116732	0.00452402	376.164	1.35311	0.000433249	0.0119557	382.439	0.12752	0.54561	0.999998
GSONMT00049783001	40s ribosomal protein s23	210.19	0.0492787	0.786296	0.99984	189.792	-0.143833	0.483381	0.990936	193.34	-0.0769744	0.582819	0.999937	993.844	-1.22358	0.000238159	0.00766713	984.071	1.47765	2.97878e-05	0.0015028	976.779	0.193403	0.395934	0.999998
GSONMT00063408001	annexin a1	1401.27	-0.138125	0.278905	0.99984	1246.25	0.0267778	0.866673	0.999852	1359.94	-0.103667	0.339485	0.999937	338.18	-1.22315	0.00138845	0.0261576	565.265	2.26622	1.1618e-08	1.7241e-06	449.458	0.725549	0.00750444	0.799184
GSONMT00008553001	ligand of numb protein x 2-like isoform x1	221.487	-0.150432	0.343499	0.99984	212.974	0.221248	0.135553	0.782149	226.93	0.0419573	0.746567	0.999937	242	-1.22215	0.0059215	0.0676152	232.187	1.48995	0.00118776	0.0238227	239.166	0.124083	0.652819	0.999998
GSONMT00067437001	ubiquitin-60s ribosomal protein l40	724.675	-0.10688	0.455303	0.99984	646.875	0.0057859	0.968853	0.999852	700.159	-0.0949383	0.422341	0.999937	1845.36	-1.22213	0.00130851	0.0252252	1728.88	1.41476	0.000294859	0.00910992	1776.11	0.110135	0.654935	0.999998
GSONMT00036705001	galectin-3-binding protein a-like	109.332	-0.202103	0.157296	0.99984	104.523	0.526464	0.0103902	0.339848	133.221	0.0264727	0.797555	0.999937	86.2858	-1.22156	0.00735293	0.0775615	136.696	2.32318	1.44649e-08	2.08019e-06	115.88	0.572444	0.0389725	0.999998
GSONMT00068710001	ring finger protein 44	1585.99	-0.0214767	0.868617	0.99984	1497.56	0.0108492	0.941952	0.999852	1544.65	-0.00897016	0.934112	0.999937	1345.17	-1.22099	1.11106e-06	0.000134492	934.407	0.815545	0.00981605	0.0974438	1112.21	-0.375435	0.0375131	0.999998
GSONMT00060658001	ataxin-7-like protein 2-like isoform x1	595.429	-0.101905	0.418022	0.99984	579.783	0.170936	0.20572	0.86836	604.039	0.0640108	0.541325	0.999937	181.319	-1.22085	0.000123198	0.00469157	150.66	1.15773	0.00177898	0.0317949	163.123	-0.0555387	0.811591	0.999998
GSONMT00072674001	germ cell-specific gene 1-like	24.4111	-0.0784449	0.653567	0.99984	24.2249	0.155594	0.438471	NA	25.0514	0.0806451	0.549746	0.999937	74.1318	-1.21912	1.50064e-05	0.000966912	63.3683	1.24785	9.7682e-05	0.0038492	67.6479	0.023943	0.908795	0.999998
GSONMT00025986001	nuclear pore complex protein nup153-like isoform x1	7268.79	-0.0698118	0.540409	0.99984	6804.39	0.0510404	0.660145	0.998167	7132.82	-0.0185687	0.842052	0.999937	482.786	-1.21876	2.7804e-09	1.51532e-06	447.516	1.27624	0.000171891	0.0059425	453.794	0.0997494	0.642561	0.999998
GSONMT00081084001	nadh dehydrogenase 1 beta subcomplex subunit mitochondrial precursor	136.388	-0.112292	0.517342	0.99984	124.267	0.0735155	0.708455	0.999142	134.327	-0.0353917	0.798202	0.999937	60.4259	-1.21873	0.00325652	0.0460274	99.5187	2.12736	8.1606e-06	0.000518617	79.9599	0.696032	0.0110461	0.84523
GSONMT00016277001	protein c21orf2-like	556.97	-0.412138	0.0103609	0.880948	530.628	0.46091	0.0154316	0.39508	610.744	0.0588743	0.659611	0.999937	414.567	-1.218	0.00231315	0.0369123	357.855	1.32076	0.000574724	0.0144982	385.763	0.00464936	0.98647	0.999998
GSONMT00078233001	39s ribosomal protein mitochondrial-like	200.384	0.244121	0.0719091	0.99984	192.236	-0.282999	0.0496151	0.598406	180.944	-0.0271057	0.812162	0.999937	64.0666	-1.21681	3.66891e-05	0.00188193	48.4736	0.953958	0.0104229	0.101108	54.8934	-0.201061	0.403125	0.999998
GSONMT00065984001	nuclear factor erythroid 2-related factor 1-like isoform x1	2687.57	0.152783	0.0554664	0.99984	2640.9	-0.106481	0.239741	0.895138	2560.03	0.0468482	0.514762	0.999937	317.879	-1.21637	1.13261e-05	0.000800789	350.016	1.50819	0.000383581	0.0108755	328.275	0.306676	0.231963	0.999998
GSONMT00014412001	ubiquitin carboxyl-terminal hydrolase isozyme l1	956.732	0.193854	0.179949	0.99984	858.46	-0.375792	0.0147142	0.387871	839.983	-0.156617	0.188967	0.999937	790.515	-1.21488	0.00149375	0.027538	546.592	0.871388	0.0529946	0.258118	663.562	-0.328116	0.143616	0.999998
GSONMT00029753001	protein sgt1	1172.15	0.0741754	0.664505	0.99984	1117.96	-0.0807022	0.687152	0.998167	1110.58	-0.00848155	0.949555	0.999937	1164.88	-1.21467	0.000426356	0.0115105	902.578	1.04978	0.00673914	0.077087	1018.24	-0.137575	0.6011	0.999998
GSONMT00001426001	middle subunit	4223.05	0.0018397	0.987617	0.99984	3712.72	-0.164768	0.289132	0.922942	3909.87	-0.158649	0.140751	0.999937	2035.06	-1.21353	0.00124211	0.0243397	1803.6	1.30222	0.00109082	0.0224762	1900.39	0.0333899	0.899859	0.999998
GSONMT00008598001	germ cell-specific gene 1-like	290.447	-0.0269716	0.862321	0.99984	284.753	0.0885237	0.61583	0.996433	290.496	0.0667981	0.53736	0.999937	786.256	-1.21283	1.23683e-08	4.75815e-06	724.494	1.32737	2.61541e-08	3.59445e-06	736.948	0.100843	0.548493	0.999998
GSONMT00017397001	trna-splicing ligase homolog	59.5934	-0.375319	0.0389709	0.99984	50.9059	0.292609	0.162956	0.823615	62.8504	-0.0588121	0.674408	0.999937	59.4207	-1.21174	0.000118335	0.00455725	58.367	1.38925	0.000441695	0.012123	57.8071	0.175699	0.46422	0.999998
GSONMT00057172001	middle subunit	3849.78	0.0448483	0.760095	0.99984	3468.82	-0.149476	0.41781	0.973252	3567.57	-0.103547	0.412248	0.999937	1781.18	-1.21152	0.00163449	0.0293467	1626.11	1.3689	0.000450999	0.0123236	1689.48	0.0685875	0.797447	0.999998
GSONMT00032409001	cop9 signalosome complex subunit 6	2045.09	-0.0378191	0.685129	0.99984	1939.25	0.038569	0.741134	0.999738	2004.8	0.00277582	0.972374	0.999937	565.643	-1.21122	0.000370755	0.0104402	515.597	1.36167	2.85491e-05	0.00146414	533.313	0.0746983	0.752589	0.999998
GSONMT00007039001	slain motif-containing isoform x1	3258.02	0.0527094	0.562237	0.99984	3043.77	-0.104097	0.330673	0.943634	3087.11	-0.0483569	0.565499	0.999937	1765.22	-1.2111	3.79868e-05	0.0019184	1587.47	1.23987	0.00127973	0.0250641	1644.12	0.0504596	0.841894	0.999998
GSONMT00034516001	plasma membrane calcium-transporting atpase 1-like isoform x2	622.404	-0.335219	0.0619599	0.99984	398.687	0.164732	0.221954	0.882573	595.815	-0.242517	0.0713331	0.999937	149.906	-1.20936	0.0134642	0.113731	104.23	1.27975	0.000191885	0.00649684	130.885	-0.164798	0.560041	0.999998
GSONMT00057170001	middle subunit	3531.35	0.00605869	0.964058	0.99984	3157.24	-0.126284	0.464444	0.99007	3298.78	-0.116145	0.330067	0.999937	1669.65	-1.20931	0.00151625	0.0278351	1502.37	1.34396	0.000471243	0.0126772	1571.32	0.0517336	0.84569	0.999998
GSONMT00038148001	t-complex protein 1 subunit theta	625.416	0.0701345	0.616753	0.99984	612.04	-0.0254945	0.881244	0.999852	605.942	0.0447116	0.679075	0.999937	246.103	-1.20763	0.000870843	0.0189165	260.067	1.47137	0.00126619	0.0248596	250.186	0.217718	0.43101	0.999998
GSONMT00067971001	microtubule-associated serine threonine-protein kinase 2	526.298	-0.226916	0.20018	0.99984	455.069	0.130755	0.522219	0.993537	525.882	-0.0766893	0.584561	0.999937	2522.85	-1.2063	0.00231113	0.0369123	2272.66	1.38269	0.000154827	0.00544706	2388.95	0.0499139	0.854252	0.999998
GSONMT00008996001	nad mitochondrial-like	69.3969	-0.107727	0.525252	0.99984	65.0286	0.112426	0.558174	0.994313	69.1987	0.00468071	0.971988	0.999937	43.0497	-1.20488	0.000408816	0.0112011	39.8367	1.34938	0.00069288	0.0166932	41.0757	0.117726	0.63685	0.999998
GSONMT00062192001	prefoldin subunit 3	901.024	-0.00106193	0.993861	0.99984	874.526	0.0415807	0.803105	0.999852	887.74	0.0404055	0.727864	0.999937	239.705	-1.20438	0.000978009	0.0205006	202.175	1.23951	0.00031932	0.00962081	218.119	-0.0327704	0.896666	0.999998
GSONMT00034546001	interferon-induced guanylate-binding protein 1-like	696.776	-0.190776	0.273397	0.99984	601.267	0.0771593	0.703169	0.999142	684.791	-0.0924862	0.507698	0.999937	3711.23	-1.20167	0.00180535	0.0313391	3396.3	1.38319	0.000159203	0.00556591	3531.75	0.0675308	0.802402	0.999998
GSONMT00007738001	metalloproteinase inhibitor 2 precursor	208.034	-0.105251	0.55236	0.99984	185.248	0.0271505	0.895504	0.999852	202.344	-0.0750409	0.582395	0.999937	164.261	-1.20123	0.000427683	0.0115105	130.037	1.12055	0.0005435	0.0139239	144.844	-0.118663	0.620404	0.999998
GSONMT00070774001	poly [ADP-ribose] polymerase 12-like	168.31	-0.37243	0.0141859	0.914812	134.9	0.14851	0.404341	0.970333	165.752	-0.19281	0.143268	0.999937	48.2476	-1.20103	6.71577e-05	0.00296764	39.9378	1.10316	0.00170575	0.0307619	43.0284	-0.0848053	0.713066	0.999998
GSONMT00060282001	60s ribosomal protein l5	1065.32	0.0568026	0.655805	0.99984	985.926	-0.135311	0.237891	0.894612	1001.04	-0.0683161	0.481007	0.999937	402	-1.20079	0.00141777	0.0265889	438.694	1.65797	3.65701e-06	0.000261037	416.458	0.28855	0.269573	0.999998
GSONMT00080405001	creatine testis isozyme	703.723	-0.0556657	0.739856	0.99984	652.682	0.0241817	0.899771	0.999852	686.694	-0.0287873	0.827995	0.999937	136.548	-1.19699	0.00201967	0.0338181	132.005	1.50584	3.10084e-06	0.000230081	133.187	0.13651	0.610302	0.999998
GSONMT00069358001	neutral alpha-glucosidase ab-like isoform x3	262.571	-0.175393	0.244172	0.99984	247.034	0.441741	0.0349564	0.538449	302.11	0.0188439	0.861337	0.999937	211.368	-1.19585	0.0117478	0.104424	215.263	1.69619	5.25974e-05	0.00239774	217.132	0.152297	0.590536	0.999998
GSONMT00080509001	cystatin-f precursor	177.761	0.0331824	0.825399	0.99984	162.265	-0.128607	0.339963	0.947066	166.607	-0.0771582	0.523373	0.999937	303.3	-1.19573	0.000310209	0.00926377	236.261	1.06038	0.00228064	0.0379414	265.282	-0.149169	0.520083	0.999998
GSONMT00074056001	sialic acid synthase	249.992	-0.0932125	0.57382	0.99984	253.485	0.190274	0.344146	0.951194	260.613	0.0950437	0.494512	0.999937	45.9259	-1.1938	0.01177	0.104551	59.112	1.96636	1.29858e-05	0.000761444	53.2995	0.371911	0.188268	0.999998
GSONMT00039285001	ig kappa chain v-iv region b17 precursor	23.5912	-0.239919	0.147961	0.99984	13.6717	-0.00435166	0.982558	NA	21.745	-0.238189	0.0571042	0.999937	48.0508	-1.19353	0.00104523	0.0215483	37.5735	1.07319	0.00704786	0.0793495	42.3929	-0.116425	0.65096	0.999998
GSONMT00017793001	n-terminal xaa-pro-lys n-methyltransferase 1 isoform x2	800.167	0.00740988	0.959386	0.99984	715.283	-0.142876	0.300201	0.927732	746.834	-0.117354	0.318965	0.999937	421.489	-1.1931	1.15946e-05	0.000815365	365.002	1.2093	3.98788e-05	0.0018986	383.851	-0.000365469	0.998488	0.999998
GSONMT00077586001	f-box only protein 50-like	172.322	-0.397476	0.0263781	0.99984	160.465	0.551764	0.00183896	0.149994	190.094	0.0364636	0.789989	0.999937	374.855	-1.19191	0.00329558	0.046301	338.782	1.35854	0.00073269	0.0173969	355.025	0.0629958	0.808824	0.999998
GSONMT00012958001	zinc finger cchc domain-containing protein 3-like	22.8807	0.0366111	0.825532	0.99984	21.4643	-0.0744453	0.718402	NA	21.415	-0.0128351	0.914784	0.999937	65.5845	-1.19043	0.00145746	0.027079	60.1094	1.22818	0.0112639	0.106144	62.2701	0.0704113	0.799587	0.999998
GSONMT00028261001	replication factor c subunit 3-like	509.365	-0.141949	0.246366	0.99984	448.982	0.0132487	0.920673	0.999852	492.064	-0.123365	0.225664	0.999937	139.798	-1.18836	0.00044204	0.0118481	114.007	1.1437	0.00103627	0.0217702	124.66	-0.0726856	0.765278	0.999998
GSONMT00053745001	elongation factor 2	1625.1	-0.0593452	0.650831	0.99984	1531.4	0.0515764	0.739533	0.999738	1597.95	-0.00599519	0.950159	0.999937	615.01	-1.18707	1.01507e-05	0.000739669	531.688	1.19098	7.93163e-05	0.0032996	558.594	-0.00645778	0.97382	0.999998
GSONMT00025983001	cytochrome b-c1 complex subunit 7-like	379.154	0.0642836	0.719058	0.99984	342.938	-0.169535	0.392327	0.96755	347.304	-0.0896273	0.511758	0.999937	1119.94	-1.18691	4.97093e-05	0.00238622	1029.51	1.27604	0.000335537	0.00991899	1050.89	0.0893673	0.65675	0.999998
GSONMT00057166001	middle subunit	6718.42	0.0553233	0.660327	0.99984	5861.07	-0.25471	0.0796519	0.683899	6089.58	-0.191252	0.0686015	0.999937	2982.56	-1.18576	0.0016982	0.0300761	2685.68	1.3032	0.000944672	0.0204441	2797.59	0.0505515	0.849154	0.999998
GSONMT00037012001	nad mitochondrial-like	68.0762	-0.115376	0.494319	0.99984	64.0387	0.124943	0.515236	0.991594	68.3055	0.00733759	0.956104	0.999937	42.812	-1.18517	0.000491352	0.0127083	39.5383	1.32698	0.00079617	0.0184949	40.7113	0.115313	0.642172	0.999998
GSONMT00034012001	connector enhancer of kinase suppressor of ras 2-like	175.561	-0.114636	0.496198	0.99984	151.188	-0.0286946	0.886923	0.999852	167.201	-0.11355	0.415789	0.999937	767.378	-1.18482	0.00121512	0.0239545	722.616	1.38615	0.000131517	0.00484062	736.424	0.103722	0.695832	0.999998
GSONMT00028624001	wd repeat-containing protein 36	1287.97	-0.0624345	0.676853	0.99984	1103.52	-0.12416	0.476622	0.990936	1198.88	-0.203799	0.0369146	0.999937	367.523	-1.18219	0.00275982	0.0415891	311.173	1.15928	0.0106199	0.102203	336.16	-0.0244068	0.930427	0.999998
GSONMT00063974001	olfactomedin-4-like	226.241	-0.141662	0.322847	0.99984	273.101	0.20433	0.189663	0.854063	296.164	0.0869595	0.385458	0.999937	116.377	-1.1818	0.0178219	0.135176	200.761	2.30004	4.67258e-06	0.000322674	225.477	0.0754423	0.780642	0.999998
GSONMT00001253001	transmembrane and coiled-coil domains protein 1	2687.21	-0.216052	0.00364689	0.761468	2397.18	0.109825	0.311787	0.932964	2651.65	-0.100744	0.0855978	0.999937	3261.1	-1.17947	3.33456e-05	0.00174464	2675.4	1.09873	0.000280016	0.00876787	2894.35	-0.0905604	0.648039	0.999998
GSONMT00043219001	60s ribosomal protein l32	581.815	0.0475173	0.7253	0.99984	528.811	-0.156013	0.280179	0.920543	541.942	-0.103099	0.313516	0.999937	2270.61	-1.17887	0.000857922	0.0187339	1937.47	1.20282	0.000913899	0.0200763	2069.73	-0.0210367	0.929022	0.999998
GSONMT00057173001	middle subunit	4537.01	0.0435572	0.777651	0.99984	4023.03	-0.177738	0.341608	0.948521	4162.34	-0.127882	0.324281	0.999937	2009.26	-1.17863	0.0022081	0.0358345	1832.87	1.33142	0.000637576	0.0156033	1897.06	0.0653231	0.807426	0.999998
GSONMT00001297001	tubulin beta chain	330.904	-0.200707	0.0898746	0.99984	329.052	0.339539	0.00234998	0.172736	348.678	0.122861	0.200586	0.999937	149.445	-1.17699	5.16233e-08	1.3371e-05	126.927	1.10735	0.000141028	0.00510998	133.715	-0.0469668	0.775041	0.999998
GSONMT00020119001	transcriptional repressor p66-alpha-like isoform x1	913.151	0.0642098	0.568158	0.99984	826.53	-0.187923	0.139189	0.786654	845.069	-0.115995	0.238996	0.999937	89.0111	-1.1766	1.27002e-05	0.000874897	72.9452	1.03709	0.00915615	0.0934677	79.0147	-0.0766446	0.7338	0.999998
GSONMT00032996001	histone-lysine n-methyltransferase ehmt2-like	1304.36	-0.107393	0.499405	0.99984	1176.12	0.0344214	0.847192	0.999852	1270.88	-0.0678578	0.59668	0.999937	4753.81	-1.17574	0.00115525	0.023158	4306.7	1.31407	0.00019628	0.00662155	4467.66	0.0561463	0.830814	0.999998
GSONMT00042051001	atp synthase subunit mitochondrial precursor	684.937	-0.0427611	0.736064	0.99984	623.379	-0.037639	0.814285	0.999852	655.909	-0.0732669	0.524984	0.999937	293.85	-1.17161	0.000162067	0.00576043	329.907	1.5543	9.07694e-05	0.00366403	305.283	0.327722	0.201209	0.999998
GSONMT00053690001	elongation factor 2	1450.58	-0.0921538	0.503432	0.99984	1357.84	0.0777104	0.630443	0.99744	1434.52	-0.0126464	0.900755	0.999937	458.106	-1.17096	8.16214e-07	0.000105704	415.356	1.23911	1.8586e-05	0.00101873	423.785	0.0655765	0.731695	0.999998
GSONMT00010703001	proteasome subunit alpha type-6	495.267	0.00465685	0.978175	0.99984	444.612	-0.112668	0.537216	0.994313	463.67	-0.0941847	0.477528	0.999937	772.454	-1.16988	8.71293e-07	0.000112281	635.104	1.05599	0.00076502	0.0179355	682.225	-0.0922291	0.635687	0.999998
GSONMT00044632001	perforin-1-like	31.9371	-0.0475693	0.769505	0.99984	32.1696	0.146392	0.429662	NA	32.6194	0.0960866	0.449494	0.999937	65.9019	-1.16874	0.000189045	0.00646428	63.276	1.416	1.66378e-06	0.000132632	63.4119	0.170748	0.454084	0.999998
GSONMT00063185001	inhibitor of growth protein 3 isoform x1	1743.83	-0.228958	0.0917838	0.99984	1696.96	0.327098	0.0168631	0.412226	1830.48	0.0827907	0.428482	0.999937	83.5641	-1.16853	0.000680339	0.0157025	73.1638	1.28009	6.36386e-05	0.00276982	77.1128	0.0390157	0.87221	0.999998
GSONMT00071412001	hexokinase-2-like isoform x1	46.9502	-0.163286	0.373186	0.99984	43.829	0.147649	0.480682	0.990936	48.5127	0.00283681	0.983613	0.999937	121.129	-1.16847	0.00291818	0.0429598	118.956	1.43643	0.000472573	0.0126772	119.277	0.148638	0.588234	0.999998
GSONMT00055011001	atp synthase subunit mitochondrial-like	6675.28	-0.207643	0.110436	0.99984	5783.57	0.0625712	0.667708	0.998167	6505.47	-0.140858	0.180548	0.999937	3266.92	-1.16837	0.000935405	0.0198461	2667.52	1.08505	0.00705975	0.0794193	2913.36	-0.0879531	0.696036	0.999998
GSONMT00066106001	tumor necrosis factor receptor type 1-associated death domain protein	192.389	0.133455	0.36098	0.99984	182.511	-0.167224	0.252017	0.905201	179.136	-0.0231592	0.848325	0.999937	78.093	-1.16819	1.20788e-05	0.000841231	85.0934	1.43643	0.000581714	0.0146341	79.3637	0.296348	0.23911	0.999998
GSONMT00005900001	metalloproteinase inhibitor 2 precursor	218.634	-0.113426	0.521984	0.99984	195.734	0.0453696	0.824907	0.999852	213.928	-0.0668854	0.621245	0.999937	172.219	-1.16615	0.000499441	0.0128344	138.462	1.09722	0.000703334	0.0168432	152.056	-0.102999	0.662913	0.999998
GSONMT00003714001	middle subunit	4017.88	-0.00013802	0.999031	0.99984	3536.77	-0.166531	0.23567	0.893084	3724.99	-0.162657	0.0975383	0.999937	1890.82	-1.16605	0.00178749	0.0311642	1705.07	1.27848	0.00113608	0.0231862	1768.77	0.0514171	0.845858	0.999998
GSONMT00019627001	e3 ubiquitin-protein ligase rnf213-like	94.3485	-0.482098	0.00765888	0.869005	85.2591	0.466656	0.0258723	0.478835	105.591	0.0105669	0.939975	0.999937	69.216	-1.1652	0.00240344	0.0378075	65.1196	1.35006	0.00136863	0.0262068	66.6086	0.11913	0.656246	0.999998
GSONMT00032351001	signal transducing adapter molecule 2-like	2668.49	-0.0124616	0.87646	0.99984	2483.7	-0.0321519	0.799698	0.999852	2568.15	-0.0421518	0.626278	0.999937	239.922	-1.16518	1.7704e-05	0.00108463	216.088	1.15308	0.00502811	0.063996	221.626	0.0524994	0.831515	0.999998
GSONMT00021646001	sphingosine 1-phosphate receptor 2-like	2396.2	-0.00498436	0.968552	0.99984	2210.55	-0.0580849	0.677594	0.998167	2288.87	-0.0603275	0.543157	0.999937	1573.66	-1.16126	1.21683e-08	4.75815e-06	1268.86	0.968457	0.00556783	0.0681901	1372.8	-0.125406	0.52956	0.999998
GSONMT00036908001	si:ch1073- precursor	1.96477	-0.0633626	0.591991	NA	7.18242	0.382924	0.0168685	NA	5.56228	0.357277	0.00035653	0.741874	12.0058	-1.16118	0.0314889	0.189047	58.6201	2.44815	7.4065e-05	0.00312608	36.0848	0.581486	0.0122991	0.865565
GSONMT00054487001	dna polymerase delta catalytic subunit	91.0851	-0.0613549	0.735231	0.99984	89.6793	0.133377	0.505257	0.991594	92.6991	0.0564985	0.683638	0.999937	162.391	-1.16084	0.000176913	0.00615431	124.422	0.983738	0.00235727	0.0388226	139.994	-0.187019	0.368204	0.999998
GSONMT00012202001	glutathione s-transferase kappa 1	79.8778	0.205775	0.259265	0.99984	76.4707	-0.245304	0.237166	0.893999	70.4618	-0.019358	0.889383	0.999937	141.632	-1.16073	0.00119591	0.0237728	128.888	1.24194	0.00389105	0.0544533	132.867	0.0692859	0.791354	0.999998
GSONMT00046038001	glutamine and serine-rich protein 1-like	50.5778	-0.0761261	0.675052	0.99984	67.5237	0.397842	0.0568244	0.620549	63.8567	0.271674	0.0433202	0.999937	92.2237	-1.15949	0.0301345	0.184705	114.76	2.09731	0.000108496	0.00418084	109.397	0.208319	0.428028	0.999998
GSONMT00064347001	glutathione peroxidase 1	973.326	-0.2917	0.0921088	0.99984	813.193	0.165929	0.382682	0.964686	971.147	-0.123985	0.368231	0.999937	6655.78	-1.15845	3.66685e-08	1.03145e-05	6243.2	1.28112	9.6298e-07	8.36952e-05	6251.26	0.119683	0.497189	0.999998
GSONMT00008259001	probable atp-dependent rna helicase ddx47-like isoform x1	366.716	0.0897108	0.489706	0.99984	348.237	-0.115782	0.41814	0.973252	346.311	-0.0223336	0.822236	0.999937	205.466	-1.15557	4.58457e-05	0.00223218	144.774	0.780855	0.0258544	0.174442	169.604	-0.327418	0.135546	0.999998
GSONMT00077996001	ap-3 complex subunit beta-2 isoform x1	1012.85	-0.306674	0.0622454	0.99984	881.29	0.21177	0.271806	0.917611	1029.34	-0.0800298	0.549146	0.999937	3556.85	-1.15391	0.00310981	0.0445854	3278.97	1.34886	0.000226022	0.00740886	3378.37	0.0733376	0.786702	0.999998
GSONMT00006026001	coiled-coil domain-containing protein 72	551.046	0.102735	0.539284	0.99984	493.427	-0.271259	0.0940103	0.718965	496.105	-0.116278	0.388891	0.999937	1409.46	-1.15333	2.40312e-09	1.33757e-06	1195.38	1.07382	0.00026623	0.00842127	1256.61	-0.0472916	0.797862	0.999998
GSONMT00029906001	transcription initiation factor tfiid subunit 3-like	2312.47	-0.0758629	0.615775	0.99984	2217.32	0.106433	0.530685	0.994313	2312.82	0.0278827	0.823431	0.999937	614.034	-1.15181	0.0265378	0.171732	535.906	1.68027	7.93589e-05	0.0032996	599.353	0.0202641	0.941124	0.999998
GSONMT00051811001	protein fam195b	665.601	-0.0539487	0.67902	0.99984	636.259	0.0729077	0.640568	0.99796	659.216	0.0218702	0.81691	0.999937	52.2471	-1.15148	0.00109938	0.0223514	48.2985	1.3359	0.000103621	0.00404324	49.3829	0.105339	0.674451	0.999998
GSONMT00054304001	lysine-rich nucleolar protein 1	690.656	-0.0373759	0.834805	0.99984	710.076	0.149818	0.468153	0.99038	715.833	0.112638	0.415339	0.999937	1949.52	-1.15102	0.00889056	0.0878644	1493.41	1.17148	0.000342851	0.0100899	1722.28	-0.12349	0.657992	0.999998
GSONMT00078608001	apolipoprotein a-i	24.475	0.357037	0.0471435	0.99984	33.2677	-0.0193328	0.922172	NA	24.5988	0.208871	0.0884832	0.999937	35.7429	-1.15045	0.0268199	0.17264	74.8933	2.59507	4.7374e-07	4.58919e-05	56.475	0.501241	0.0598097	0.999998
GSONMT00044062001	sorting nexin 3	474.157	-0.304867	0.0122943	0.890101	433.074	0.277151	0.0499668	0.598523	487.024	-0.026915	0.739633	0.999937	141.236	-1.15017	3.16762e-05	0.00169125	139.474	1.35007	0.000154258	0.00544077	136.59	0.194879	0.389502	0.999998
GSONMT00072048001	transcription factor	205.248	-0.223488	0.210116	0.99984	211.367	0.334816	0.10797	0.744085	226.906	0.113378	0.41906	0.999937	189.771	-1.14939	0.00685105	0.0745968	202.264	1.63004	1.56266e-05	0.000887915	194.463	0.22407	0.420997	0.999998
GSONMT00034192001	60s ribosomal protein l30	116.926	-0.022307	0.898215	0.99984	106.981	-0.0399874	0.829327	0.999852	111.965	-0.0534886	0.694536	0.999937	77.8079	-1.14914	0.00550246	0.0647523	117.412	1.94747	3.91157e-05	0.00186886	96.8103	0.598735	0.0292889	0.992801
GSONMT00012520001	ras-related protein rab-7a	7554.26	0.0637526	0.28112	0.99984	7010.53	-0.133505	0.106584	0.74215	7112.53	-0.0691111	0.209003	0.999937	750.719	-1.14705	2.87921e-05	0.00157573	705.329	1.21663	0.00202358	0.034599	706.796	0.113498	0.612804	0.999998
GSONMT00050693001	creatine kinase m-type-like	1015.41	0.0722908	0.690688	0.99984	811.875	-0.337712	0.10724	0.743063	857.619	-0.194971	0.156604	0.999937	886.176	-1.1464	0.000319267	0.00940542	639.259	0.76915	0.0969437	0.356744	741.084	-0.221216	0.418957	0.999998
GSONMT00036387001	replication factor c subunit 5	844.002	-0.16865	0.269367	0.99984	748.772	0.0812561	0.582886	0.994313	828.575	-0.0885509	0.475688	0.999937	142.783	-1.1463	0.000580002	0.0141598	116.128	1.0409	0.00835217	0.0879192	126.196	-0.0838046	0.748507	0.999998
GSONMT00005272001	peroxiredoxin 2	2522.11	-0.415283	3.63605e-06	0.0206575	2082.58	0.181398	0.171071	0.834114	2500.38	-0.210374	0.0190088	0.999937	358.07	-1.14552	0.00901959	0.088604	506.239	1.97617	5.95169e-06	0.000395484	431.54	0.466179	0.0984264	0.999998
GSONMT00008802001	coiled-coil-helix-coiled-coil-helix domain-containing protein mitochondrial	586.105	-0.115569	0.460879	0.99984	517.869	0.00592624	0.970511	0.999852	565.477	-0.105511	0.392784	0.999937	3024.05	-1.14507	9.8331e-08	2.05787e-05	2939.5	1.31437	7.27628e-06	0.000467744	2884.43	0.174986	0.351364	0.999998
GSONMT00024200001	rna-binding protein 4b	1658.53	-0.0811058	0.463037	0.99984	1565.23	0.0792817	0.541535	0.994313	1640.34	-0.000398957	0.996533	0.999937	420.527	-1.14361	0.000782044	0.0173817	367.229	1.20698	0.000284698	0.00888456	385.029	0.0111709	0.961307	0.999998
GSONMT00058552001	high mobility group protein b3	64.855	-0.203698	0.265045	0.99984	65.1842	0.353848	0.0908681	0.711016	71.7201	0.0850557	0.539612	0.999937	116.292	-1.14274	0.00408147	0.0533323	118.516	1.49826	8.17981e-05	0.00337586	116.024	0.187633	0.491677	0.999998
GSONMT00072554001	coatomer subunit epsilon	739.987	-0.06118	0.548663	0.99984	651.751	-0.0957088	0.437294	0.980993	698.169	-0.157983	0.0349952	0.999937	567.94	-1.14273	1.13194e-06	0.000134598	432.715	0.873721	0.00910776	0.0931783	482.22	-0.214563	0.304504	0.999998
GSONMT00077952001	phosphoglucomutase 1	1523.45	-0.00294559	0.980486	0.99984	1394.13	-0.0787085	0.573106	0.994313	1447.13	-0.0831077	0.324185	0.999937	305.928	-1.14175	0.00147871	0.0273379	255.994	1.10103	0.00675153	0.0771038	274.873	-0.0450114	0.864265	0.999998
GSONMT00054738001	eukaryotic translation initiation factor 2 subunit 3	1240.96	0.0349332	0.696696	0.99984	1187.44	-0.0255265	0.829534	0.999852	1199.89	0.011743	0.845436	0.999937	1423.15	-1.14145	0.000121284	0.00463235	1202.91	1.11582	0.000398779	0.0111702	1275.97	-0.0464759	0.795139	0.999998
GSONMT00032733001	annexin a2-a	3069.5	-0.219905	0.151135	0.99984	2852.22	0.243187	0.0906874	0.710836	3141.8	-0.000980133	0.993607	0.999937	1292.3	-1.14083	5.40782e-05	0.0025582	1201.17	1.24644	0.000277212	0.00869961	1209.92	0.0952822	0.669929	0.999998
GSONMT00029783001	fanconi-associated nuclease 1	62.2957	-0.545041	0.00203328	0.639168	56.3109	0.435899	0.0382437	0.552039	69.7971	0.00812979	0.953801	0.999937	41.4757	-1.1396	0.000773813	0.017228	25.6976	0.597705	0.116791	0.392374	32.8638	-0.456814	0.066188	0.999998
GSONMT00063851001	superoxide dismutase	1917.56	-0.173731	0.250436	0.99984	1593.58	-0.0438693	0.792055	0.999852	1816.54	-0.194065	0.129009	0.999937	379.749	-1.13908	0.00570647	0.066316	359.795	1.34799	0.00178696	0.031864	365.39	0.102991	0.707856	0.999998
GSONMT00016982001	60s ribosomal protein l31	555.382	0.104716	0.532781	0.99984	499.345	-0.234507	0.214513	0.877183	500.995	-0.11466	0.38895	0.999937	385.972	-1.13894	0.000947076	0.0200611	488.876	1.75631	3.54653e-06	0.000256333	428.976	0.494046	0.0463618	0.999998
GSONMT00052888001	pyruvate kinase	3819.62	-0.0154839	0.853784	0.99984	3439.54	-0.104205	0.364783	0.958725	3604.74	-0.118991	0.102875	0.999937	190.111	-1.13785	1.09253e-05	0.000778762	186.197	1.36412	2.99965e-06	0.000223763	182.719	0.194155	0.346234	0.999998
GSONMT00030465001	60s ribosomal protein l3	227.645	0.016958	0.917931	0.99984	214.175	-0.0364722	0.824416	0.999852	218.427	-0.0157018	0.900145	0.999937	593.282	-1.13569	0.00384977	0.0513302	717.07	1.6995	3.91202e-05	0.00186886	646.673	0.411491	0.113323	0.999998
GSONMT00027916001	zinc finger ran-binding domain-containing protein 2	6392.19	0.142583	0.257323	0.99984	6097.66	-0.163132	0.274549	0.918962	5965.84	-0.0209998	0.83069	0.999937	150.343	-1.13565	0.0022673	0.0364066	124.382	1.1541	0.000613935	0.0151866	135.286	-0.0503459	0.845647	0.999998
GSONMT00016944001	macrophage migration inhibitory factor	83.727	0.284619	0.0640911	0.99984	81.9319	-0.274015	0.116452	0.753993	75.1203	0.00955331	0.938877	0.999937	282.814	-1.13528	0.000117357	0.0045348	260.993	1.24505	0.000273401	0.00858964	264.44	0.0931927	0.674757	0.999998
GSONMT00024197001	TPA: hypothetical protein BOS_1871	7327.72	0.0521336	0.680788	0.99984	7619.07	-0.0350392	0.824244	0.999852	6869.97	0.0207608	0.826075	0.999937	281.469	-1.13202	2.24357e-05	0.00128669	198.131	0.784024	0.00134076	0.0258328	231.887	-0.337138	0.101062	0.999998
GSONMT00045286001	cullin-1	4565.21	0.132857	0.0603393	0.99984	4305.38	-0.178917	0.0364521	0.543567	4260.27	-0.0456866	0.368772	0.999937	1307.52	-1.13062	0.000147872	0.00537269	972.226	0.883379	0.00288553	0.0444071	1102.69	-0.240312	0.283153	0.999998
GSONMT00005545001	dna endonuclease rbbp8-like isoform x3	1367.2	-0.181439	0.274799	0.99984	1260.79	0.163687	0.390551	0.966767	1384.93	-0.0157815	0.904942	0.999937	3650.07	-1.13056	0.00354493	0.0485647	3357.82	1.31421	0.000332785	0.00985603	3450.66	0.0709217	0.791724	0.999998
GSONMT00081027001	polyglutamine-binding protein 1-like	411.42	-0.166156	0.177768	0.99984	385.266	0.156403	0.331375	0.943738	414.611	0.000786778	0.993919	0.999937	355.189	-1.1287	0.000648374	0.0152507	264.826	0.902425	0.00929042	0.0943551	301.571	-0.234155	0.279414	0.999998
GSONMT00052814001	cathepsin s precursor	88.4821	-0.237698	0.163917	0.99984	102.909	0.412987	0.0379631	0.549734	112.589	0.148149	0.243798	0.999937	121.074	-1.12817	0.0316373	0.189476	113.662	1.76286	0.000131338	0.00484062	121.658	0.0937227	0.740553	0.999998
GSONMT00071618001	tubulin beta chain	466.333	-0.129711	0.230474	0.99984	437.707	0.125047	0.328048	0.942351	465.538	-0.00258465	0.976966	0.999937	209.143	-1.12726	1.10086e-06	0.000133946	160.027	0.861877	0.00631665	0.0743265	177.291	-0.219341	0.273296	0.999998
GSONMT00028041001	macrophage receptor marco	179.636	-0.327695	0.0560576	0.99984	298.28	0.350386	0.0343942	0.535616	295.821	0.207116	0.0546254	0.999937	51.5905	-1.12464	0.0373896	0.20873	61.1902	2.55427	1.06276e-07	1.23028e-05	60.3763	0.243244	0.38247	0.999998
GSONMT00001427001	middle subunit	4086.93	0.0325326	0.781729	0.99984	3615.47	-0.194006	0.180015	0.842752	3763.86	-0.158336	0.11579	0.999937	2218.1	-1.1238	0.00149512	0.0275439	1976.58	1.19251	0.00206963	0.0352291	2045.1	0.033614	0.896644	0.999998
GSONMT00064084001	nadh dehydrogenase	1157.85	-0.193846	0.259613	0.99984	1081.41	0.197065	0.32175	0.939681	1190.28	0.00646145	0.962142	0.999937	2990.32	-1.12129	0.00461477	0.057624	2775.58	1.32461	0.000392396	0.0110637	2839.96	0.0806422	0.765746	0.999998
GSONMT00022223001	leiomodin-3-like	17.7301	-0.147099	0.422328	0.99984	16.0876	0.0857915	0.675776	NA	17.8837	-0.0285583	0.833335	0.999937	56.2349	-1.11962	0.00544589	0.0644053	56.3631	1.41419	0.00122864	0.0243798	55.8642	0.17215	0.535412	0.999998
GSONMT00033050001	elongation factor 1-beta	5105.89	-0.164052	0.252747	0.99984	4413.68	0.0149723	0.883502	0.999852	4922.09	-0.145146	0.206188	0.999937	1199.51	-1.11919	0.00189258	0.0323382	1759.08	2.06915	1.81517e-12	7.91272e-10	1454.47	0.662848	0.0086594	0.823598
GSONMT00010416001	vesicle-associated membrane protein 3	2501.06	0.196748	0.0634521	0.99984	2399.96	-0.21524	0.0856222	0.699667	2310.8	-0.0178974	0.845902	0.999937	1397.84	-1.11808	1.56708e-05	0.000998777	1014.39	0.764407	0.0344219	0.204196	1160.55	-0.286278	0.194047	0.999998
GSONMT00025767001	breast cancer anti-estrogen resistance protein 3 isoform x2	79.4604	-0.0198875	0.901788	0.99984	80.8042	0.145839	0.380495	0.964686	81.1086	0.113342	0.365545	0.999937	198.055	-1.11747	2.24638e-05	0.00128669	189.701	1.31826	1.09784e-07	1.26043e-05	187.864	0.152532	0.45296	0.999998
GSONMT00017625001	leucine-rich repeat-containing protein 61-like	294.396	-0.115129	0.377045	0.99984	271.749	0.07708	0.584928	0.994313	290.152	-0.0364745	0.742947	0.999937	62.048	-1.11714	1.49239e-05	0.000963973	49.5649	0.883823	0.0256158	0.173645	53.5486	-0.15347	0.486009	0.999998
GSONMT00002355001	40s ribosomal protein s12	905.666	0.0465933	0.799426	0.99984	831.679	-0.111107	0.594738	0.994313	840.954	-0.0475311	0.733978	0.999937	2923.73	-1.11707	0.000255718	0.00806945	2914.68	1.38218	6.24948e-06	0.000410245	2836.4	0.1986	0.369603	0.999998
GSONMT00023151001	protein lsm12 homolog a-like	2424.14	0.0279143	0.837936	0.99984	2369.75	0.0231423	0.866354	0.999852	2378.09	0.0495898	0.64725	0.999937	266.752	-1.11686	3.76364e-05	0.00190808	233.057	1.10898	0.000887985	0.0197463	241.26	0.00265222	0.990771	0.999998
GSONMT00004150001	middle subunit	6162.66	0.034304	0.76864	0.99984	5348.16	-0.249188	0.0486545	0.595526	5606.38	-0.2055	0.0306322	0.999937	2729.41	-1.11561	0.00199641	0.0336019	2483.13	1.22949	0.00129407	0.0252825	2541.61	0.0592462	0.820765	0.999998
GSONMT00004741001	histone-lysine n-methyltransferase ash1l-like isoform x1	184.027	-0.198681	0.265381	0.99984	170.361	0.197571	0.331974	0.944108	189.485	-0.00309743	0.982361	0.999937	487.009	-1.11556	0.00308338	0.0445082	467.032	1.34304	0.000348702	0.0101656	468.237	0.120217	0.654515	0.999998
GSONMT00064633001	cytochrome c oxidase subunit mitochondrial-like	126.717	-0.118016	0.444324	0.99984	107.249	-0.0564403	0.755817	0.999852	119.338	-0.163375	0.201241	0.999937	233.617	-1.11489	3.71046e-07	5.61074e-05	226.308	1.30018	1.33956e-06	0.000110569	221.862	0.176366	0.316863	0.999998
GSONMT00023567001	transposable element tcb1 transposase	893.803	-0.141557	0.438785	0.99984	748.232	0.00858866	0.967431	0.999852	858.37	-0.104912	0.450213	0.999937	8301.59	-1.11321	0.00184943	0.0317669	7668.95	1.26108	0.000532925	0.0137195	7805.44	0.0775401	0.76541	0.999998
GSONMT00035829001	glyceraldehyde-3-phosphate dehydrogenase	2108.39	-0.107603	0.429711	0.99984	1866	-0.0153676	0.902118	0.999852	2025.15	-0.120752	0.247711	0.999937	1737.67	-1.11244	0.00269383	0.0409713	1630.48	1.23614	0.00439855	0.0590446	1645.46	0.0918064	0.732577	0.999998
GSONMT00030822001	cop9 signalosome complex subunit 6	276.943	-0.115069	0.294536	0.99984	261.646	0.121621	0.347804	0.953841	276.298	0.0103799	0.914441	0.999937	59.1441	-1.11112	0.000879945	0.0190272	52.6632	1.15728	0.00376536	0.0532707	54.4071	0.0383407	0.88239	0.999998
GSONMT00048225001	ferm domain-containing protein 7-like	35.813	-0.0985751	0.576292	0.99984	30.7936	-0.0310466	0.8796	NA	34.0474	-0.119717	0.385571	0.999937	121.152	-1.11021	0.0018804	0.0321721	111.239	1.2782	0.000226257	0.00740886	113.74	0.0868073	0.730202	0.999998
GSONMT00005902001	40s ribosomal protein s17	21.5204	-0.106736	0.560272	0.99984	22.2833	0.206125	0.327129	NA	23.0838	0.0935107	0.501489	0.999937	64.0462	-1.11014	0.00175236	0.030721	67.0178	1.45294	0.000203595	0.00682705	64.1007	0.26891	0.277229	0.999998
GSONMT00058527001	ubiquitin-like protein atg12-like	191.968	-0.0858177	0.573954	0.99984	174.405	0.0251214	0.881207	0.999852	186.52	-0.0636178	0.581413	0.999937	345.721	-1.11002	4.85141e-06	0.000406597	280.186	0.950759	0.00392759	0.0547606	300.708	-0.131187	0.42635	0.999998
GSONMT00030615001	intermediate filament family orphan 2-like	454.558	-0.168702	0.154661	0.99984	413.859	0.113743	0.361892	0.958725	450.784	-0.0563913	0.513755	0.999937	1477.06	-1.11	0.00120214	0.0238242	1382.51	1.2782	0.000202516	0.00679901	1394.4	0.0964744	0.704693	0.999998
GSONMT00060653001	60s ribosomal protein l10a	512.945	0.219095	0.125555	0.99984	479.327	-0.279904	0.124551	0.766457	458.551	-0.0736399	0.558608	0.999937	2120.97	-1.10977	0.00150708	0.0277252	1954	1.26634	0.000174146	0.00599816	1984.54	0.0807878	0.738168	0.999998
gi|540352281|emb|HF931029.1|	Oncorhynchus mykiss IFNc4 gene for type I interferon c4	19.2049	0.0406609	0.823002	0.99984	18.2245	-0.0539534	0.796935	NA	18.1349	-0.0094419	0.945826	0.999937	49.2931	-1.10891	0.00361846	0.0491991	58.8683	1.62018	0.000170806	0.00591231	53.3245	0.419046	0.101278	0.999998
GSONMT00061847001	60s ribosomal protein l3	513.398	-0.038166	0.81308	0.99984	477.314	0.00972554	0.954254	0.999852	498.424	-0.0279319	0.823468	0.999937	936.239	-1.1088	0.00426968	0.0549409	1187.37	1.7282	3.40861e-05	0.00168922	1044.26	0.468165	0.0714597	0.999998
GSONMT00010398001	ubiquitin-like protein atg12	70.2948	0.00361466	0.983744	0.99984	60.7311	-0.181253	0.30759	0.930331	64.3118	-0.130576	0.347745	0.999937	149.831	-1.10862	0.000121298	0.00463235	135.082	1.13141	0.00330023	0.0487159	137.76	0.0637406	0.724572	0.999998
GSONMT00000660001	twisted gastrulation protein homolog 1	728.34	-0.0661288	0.693403	0.99984	770.941	0.312298	0.0204894	0.440288	774.343	0.173574	0.190784	0.999937	60.6059	-1.10811	0.0116783	0.104051	115.223	2.15016	1.92591e-05	0.00104943	87.5249	0.699826	0.0133401	0.888273
GSONMT00034961001	zinc finger miz domain-containing protein 1-like isoform x4	73.5158	-0.258949	0.074494	0.99984	69.6233	0.291129	0.0994328	0.73029	76.5327	0.050271	0.677208	0.999937	66.7921	-1.10739	0.00122402	0.0240936	60.0835	1.25921	0.000108353	0.00418084	61.8937	0.0772384	0.74858	0.999998
GSONMT00031041001	metalloproteinase inhibitor 2 precursor	105.122	-0.077467	0.671139	0.99984	133.126	0.368846	0.0787584	0.683317	127.508	0.289772	0.0377588	0.999937	38.4829	-1.10694	0.0171916	0.132418	78.7061	2.52623	2.44492e-09	4.22674e-07	58.439	0.777586	0.00592017	0.789018
GSONMT00063301001	actin-related protein 2 3 complex subunit 5	894.171	0.0756657	0.649511	0.99984	789.692	-0.262453	0.0990172	0.72856	806.872	-0.142722	0.27436	0.999937	1050.2	-1.10644	0.000169872	0.00597293	879.756	1.02141	0.00684972	0.0777779	931.98	-0.0683877	0.678253	0.999998
GSONMT00018799001	atp-binding cassette sub-family d member 3	683.533	-0.227703	0.0278529	0.99984	616.989	0.16197	0.185554	0.8487	683.294	-0.0621338	0.488455	0.999937	99.3888	-1.10582	0.000390789	0.0107952	82.8265	1.08467	2.73792e-05	0.0014198	88.0399	-0.0684098	0.760607	0.999998
GSONMT00043274001	fanconi-associated nuclease 1-like	116.977	-0.457578	0.0112493	0.883658	116.049	0.528635	0.0115808	0.352281	136.186	0.0830409	0.550122	0.999937	220.992	-1.105	0.00221604	0.0358735	212.445	1.32608	0.000244601	0.00788315	212.138	0.127726	0.624931	0.999998
GSONMT00074492001	probable e3 ubiquitin-protein ligase dtx3	1544.83	-0.156282	0.380905	0.99984	1322.85	0.0340883	0.869526	0.999852	1499.2	-0.0985889	0.482254	0.999937	10549.7	-1.10325	0.00190805	0.0324753	9843.91	1.265	0.000482991	0.0128824	9951.3	0.0891599	0.731817	0.999998
GSONMT00048218001	nadh dehydrogenase	146.487	0.0452823	0.804957	0.99984	127.028	-0.207006	0.312478	0.933569	131.342	-0.117876	0.40047	0.999937	83.7095	-1.1028	0.00209965	0.0347859	75.5506	1.1797	0.00463871	0.0610162	77.4805	0.0577105	0.823188	0.999998
GSONMT00022443001	ubiquitin-like protein atg12	70.4623	0.000536023	0.997591	0.99984	60.6417	-0.184497	0.298316	0.927174	64.328	-0.134518	0.333223	0.999937	149.196	-1.10276	0.000128666	0.00483642	134.736	1.12782	0.00334362	0.0491484	137.166	0.0656488	0.714676	0.999998
GSONMT00027940001	vacuolar protein sorting-associated protein 13d	1970.05	-0.242752	0.0719283	0.99984	1777.11	0.18533	0.230111	0.889368	1984.96	-0.0548005	0.616721	0.999937	1794.08	-1.10225	6.69958e-06	0.00052161	1661.36	1.23912	6.81606e-09	1.05645e-06	1664.3	0.0952567	0.614022	0.999998
GSONMT00057427001	ubiquitin-like protein atg12-like	191.381	-0.0892696	0.558532	0.99984	173.969	0.0279155	0.867451	0.999852	186.058	-0.0621855	0.589775	0.999937	343.295	-1.10116	6.81914e-06	0.000529343	279.735	0.951003	0.00408119	0.0563949	299.014	-0.122465	0.461734	0.999998
GSONMT00072337001	tubulin beta chain	1043.99	-0.00488661	0.963454	0.99984	988.107	-0.00463588	0.970008	0.999852	1013.43	-0.00842144	0.917251	0.999937	1141.72	-1.10064	9.41727e-07	0.00011844	936.308	0.983442	0.000352167	0.0102452	996.601	-0.110271	0.468168	0.999998
GSONMT00053335001	probable tubulin polyglutamylase ttll9	253.068	-0.40924	0.0244521	0.99984	517.252	0.41877	0.0172848	0.414883	462.84	0.332171	0.0040985	0.999937	141.25	-1.09994	0.000473895	0.0124219	250.554	2.0837	1.80283e-06	0.000140495	275.918	0.0921991	0.744266	0.999998
GSONMT00058662001	peroxiredoxin 2	3269.95	-0.347117	0.00166349	0.585406	2632.03	0.0657149	0.623544	0.997348	3158.68	-0.265021	0.00733261	0.999937	361.487	-1.09977	0.0089103	0.0879375	482.037	1.83242	1.44268e-05	0.000831597	417.222	0.442974	0.112743	0.999998
GSONMT00071260001	phosphate carrier mitochondrial precursor	595.724	0.0268579	0.865907	0.99984	517.125	-0.213176	0.226086	0.885828	541.928	-0.165908	0.197481	0.999937	187.623	-1.09909	5.11491e-07	7.31181e-05	129.399	0.666091	0.0124309	0.112683	151.479	-0.403041	0.0198969	0.944058
GSONMT00057462001	alpha-aspartyl dipeptidase	379.591	0.0402898	0.822182	0.99984	320.407	-0.263168	0.18193	0.843829	336.685	-0.158244	0.259455	0.999937	635.724	-1.09851	0.00351811	0.0483625	435.047	0.685078	0.152649	0.448573	520.183	-0.279859	0.308979	0.999998
GSONMT00010699001	ctage family member 5-like isoform x2	2923.53	0.00222696	0.987233	0.99984	2783.8	-0.000219021	0.998944	0.999931	2842.93	0.00315518	0.977445	0.999937	1064.43	-1.09839	0.000406084	0.0111588	884.15	1.06768	0.00011388	0.00433106	942.168	-0.0699827	0.762244	0.999998
GSONMT00008236001	probable atp-dependent rna helicase ddx47	333.731	0.0651973	0.647592	0.99984	320.49	-0.0607259	0.685393	0.998167	319.756	0.00697669	0.948323	0.999937	178.707	-1.09755	0.000150674	0.00542926	118.409	0.611183	0.0636455	0.285964	142.558	-0.445227	0.0362657	0.999998
GSONMT00001000001	rna-directed dna polymerase from mobile element jockey-like	613.366	-0.222609	0.191651	0.99984	557.828	0.178637	0.378189	0.964686	625.75	-0.0244387	0.860117	0.999937	2070.17	-1.0964	0.0039448	0.0521192	1972.62	1.31383	0.000451899	0.0123348	1979.13	0.109723	0.684313	0.999998
GSONMT00072584001	c-c motif chemokine 25 precursor	193.185	-0.137462	0.207212	0.99984	190.584	0.215583	0.142327	0.791751	198.733	0.0869076	0.383794	0.999937	267.392	-1.09553	0.000284183	0.00871539	258.502	1.34249	4.10839e-08	5.35608e-06	254.894	0.159925	0.467273	0.999998
GSONMT00002541001	cytochrome b-245 light chain-like	272.034	-0.0358584	0.826403	0.99984	249.918	-0.021335	0.900777	0.999852	261.88	-0.049189	0.710579	0.999937	444.928	-1.09503	2.95883e-06	0.00028562	402.606	1.1424	0.000138475	0.00504348	406.914	0.0560141	0.763945	0.999998
GSONMT00014566001	g-rich sequence factor 1-like isoform x1	58.8474	0.0488903	0.740514	0.99984	56.3355	-0.0669052	0.687047	0.998167	56.3448	-0.0151531	0.901012	0.999937	86.8792	-1.09451	0.00388784	0.0516798	92.9296	1.54023	3.40305e-06	0.00024789	87.9985	0.274115	0.279302	0.999998
GSONMT00018985001	centromere protein h	1276.74	-0.214418	0.131724	0.99984	1158.42	0.151438	0.407101	0.970546	1283.5	-0.0464293	0.687318	0.999937	2616.97	-1.09321	0.00052963	0.0132932	2204.58	1.0648	0.00107367	0.0223539	2330.59	-0.0525333	0.803123	0.999998
GSONMT00042773001	tyrosine-protein phosphatase non-receptor type 6	51.0196	-0.47687	0.00886372	0.869005	55.7655	0.54998	0.00710718	0.288364	65.716	0.144106	0.28394	0.999937	86.7647	-1.09294	0.0243326	0.163232	83.6139	1.48331	0.00125129	0.0246712	85.3961	0.115102	0.683584	0.999998
GSONMT00014314001	middle subunit	4164.92	-0.0179434	0.900246	0.99984	3512.65	-0.245276	0.0541681	0.612965	3785.35	-0.231078	0.0443813	0.999937	1612.55	-1.09283	0.0035261	0.0483805	1431.44	1.17723	0.00237304	0.0388986	1482.36	0.0276323	0.916634	0.999998
GSONMT00050453001	alpha cardiac muscle 1	999.394	-0.147582	0.268774	0.99984	941.906	0.155303	0.320047	0.939353	1007.39	0.00913718	0.938002	0.999937	212.531	-1.09246	2.25269e-05	0.00128669	173.662	0.963652	0.00517759	0.0649504	185.417	-0.0962973	0.668513	0.999998
GSONMT00026231001	slain motif-containing protein 2-like isoform x2	134.009	-0.104049	0.463588	0.99984	132.817	0.203851	0.218531	0.881359	137.673	0.112376	0.223723	0.999937	77.4296	-1.09155	3.30758e-05	0.00174464	74.8755	1.27633	7.64087e-06	0.000490052	73.3081	0.151959	0.464343	0.999998
GSONMT00023321001	transmembrane protein 165	2813.05	0.0969209	0.425471	0.99984	2554.69	-0.223893	0.0820104	0.688545	2581.12	-0.114964	0.267443	0.999937	1782.51	-1.09008	3.61244e-08	1.03145e-05	1334.43	0.787144	0.00435998	0.0588632	1487.17	-0.272842	0.108639	0.999998
GSONMT00063073001	dna-directed rna polymerases and iii subunit rpabc5	171.133	-0.0401508	0.749843	0.99984	154.569	-0.0583826	0.686005	0.998167	163.129	-0.0960128	0.349521	0.999937	297.014	-1.09006	2.03721e-05	0.00120847	276.423	1.21775	1.26236e-05	0.00074458	276.067	0.110927	0.526181	0.999998
GSONMT00014447001	middle subunit	5684.88	0.0642575	0.557094	0.99984	5089.59	-0.211719	0.105795	0.741113	5226.01	-0.1416	0.146846	0.999937	2859.11	-1.0888	0.00437719	0.0556401	3005.84	1.43788	0.000330234	0.00982218	2865.22	0.233495	0.377542	0.999998
GSONMT00029493001	eukaryotic translation initiation factor 3 subunit d-like isoform x2	1479.79	0.0520312	0.717179	0.99984	1417.51	-0.0513811	0.70988	0.999142	1421.9	0.00604605	0.954931	0.999937	465.946	-1.08804	0.000395668	0.0108954	393.628	1.05242	0.00214319	0.0362601	415.007	-0.0452059	0.841024	0.999998
GSONMT00075558001	actin-related protein 2 3 complex subunit 3	514.24	-0.161411	0.0867334	0.99984	457.616	0.0487979	0.609269	0.995449	500.913	-0.111368	0.121342	0.999937	871.777	-1.08491	0.000427373	0.0115105	769.042	1.14606	0.000132026	0.00485297	792.507	0.019402	0.924242	0.999998
GSONMT00054839001	26s protease regulatory subunit 4 isoform 2	447.59	-0.260184	0.0171155	0.937338	439.32	0.365691	0.00342037	0.208832	473.56	0.10445	0.245799	0.999937	192.208	-1.0849	0.000728527	0.0165007	145.404	0.863148	0.012413	0.112621	162.628	-0.21214	0.36016	0.999998
GSONMT00019399001	protein casc5-like	22516	0.0669618	0.355433	0.99984	21445.7	-0.0780952	0.217349	0.880318	21525.8	-0.00810104	0.888422	0.999937	8038.69	-1.08484	0.00207062	0.0344421	7534.81	1.25455	0.000402533	0.0112415	7577.7	0.0946989	0.713849	0.999998
GSONMT00028335001	thioredoxin domain-containing protein 17	228.238	-0.0820315	0.620128	0.99984	198.762	-0.0579106	0.735864	0.999738	216.13	-0.118008	0.383225	0.999937	635.361	-1.08465	0.000746812	0.0167696	497.759	0.920734	0.0105646	0.101946	547.433	-0.169286	0.402177	0.999998
GSONMT00080455001	ragulator complex protein lamtor3	1977.93	-0.0513694	0.644815	0.99984	1868.7	0.046595	0.700869	0.999048	1941.31	-0.00340095	0.972482	0.999937	158.902	-1.0843	0.000297984	0.00900131	165.865	1.40276	3.89379e-05	0.00186886	157.242	0.254796	0.292456	0.999998
GSONMT00027484001	eukaryotic translation initiation factor 3 subunit d-like isoform x2	1483.32	0.0543397	0.704349	0.99984	1421.4	-0.0532761	0.69784	0.998167	1424.64	0.00650528	0.951409	0.999937	466.697	-1.08277	0.000435848	0.0117182	393.875	1.04474	0.00239273	0.0390806	415.203	-0.0471566	0.834152	0.999998
GSONMT00050764001	mitochondrial fission regulator 1	3377.09	0.104023	0.271772	0.99984	3147.26	-0.176482	0.0567149	0.620494	3148.38	-0.0653695	0.423249	0.999937	2482.79	-1.08225	1.24514e-06	0.000147159	2004.31	0.918193	0.0032285	0.0479616	2146.18	-0.133269	0.484685	0.999998
GSONMT00064289001	ictacalcin	11.4656	-0.190844	0.212597	0.99984	12.2778	0.339698	0.065879	NA	14.2087	0.108233	0.384325	0.999937	70.6503	-1.0818	0.0439236	0.230223	92.8309	2.12607	7.06313e-05	0.00301306	85.1893	0.254153	0.342742	0.999998
GSONMT00046056001	protein cramped-like isoform x1	1091.38	-0.247164	0.00482054	0.802206	1005.14	0.210177	0.109702	0.747566	1106.38	-0.0226032	0.803623	0.999937	1240.03	-1.08052	0.00399152	0.0524714	1174.19	1.28602	0.000452291	0.0123348	1178.54	0.102918	0.700486	0.999998
GSONMT00003903001	dna-directed dna rna polymerase mu-like	379.893	-0.214597	0.160048	0.99984	357.687	0.233536	0.18615	0.849083	391.429	0.0200139	0.872807	0.999937	704.826	-1.07979	0.0042945	0.0550707	624.934	1.18647	0.00100817	0.0213453	648.807	0.0250785	0.924947	0.999998
GSONMT00040850001	proteasome subunit beta type-2	113.868	0.294647	0.0240641	0.99984	105.338	-0.4248	0.00365686	0.215117	98.8002	-0.118376	0.290615	0.999937	641.753	-1.0796	2.44596e-05	0.00137163	564.522	1.10966	5.38532e-05	0.00243509	579.617	0.0154082	0.930774	0.999998
GSONMT00057933001	glutathione peroxidase 4b	180.76	0.134961	0.270128	0.99984	163.409	-0.265425	0.0908162	0.711016	163.347	-0.130988	0.235034	0.999937	408.278	-1.07951	0.000260441	0.00817904	314.011	0.845476	0.0245132	0.168884	347.295	-0.191695	0.411692	0.999998
GSONMT00064297001	40s ribosomal protein s27	179.354	-0.0945731	0.59539	0.99984	167.649	0.0913211	0.65171	0.998167	179.078	-0.00382773	0.978238	0.999937	216.238	-1.07854	0.00155725	0.0283294	245.702	1.57545	1.27291e-06	0.000105693	224.706	0.352171	0.161691	0.999998
GSONMT00037449001	tubulin beta-2a chain	563.283	-0.113281	0.365191	0.99984	522.859	0.0901558	0.457921	0.988327	557.027	-0.0256653	0.797738	0.999937	638.036	-1.07844	1.52758e-06	0.000167905	524.181	0.941309	0.00279659	0.0434422	555.428	-0.107536	0.532201	0.999998
GSONMT00032273001	ring finger protein 113a-like	542.992	-0.101979	0.34845	0.99984	502.11	0.0630546	0.627984	0.997348	533.433	-0.0360781	0.698448	0.999937	190.197	-1.07775	0.00172709	0.0303838	189.26	1.40075	5.053e-07	4.78783e-05	184.43	0.190635	0.436446	0.999998
GSONMT00074625001	secernin-3-like isoform x1	306.565	-0.247966	0.00941963	0.880948	264.495	0.082902	0.544098	0.994313	299.809	-0.152664	0.0854946	0.999937	175.665	-1.0759	0.000314142	0.00933573	169.58	1.25992	0.000258174	0.00823177	166.674	0.154441	0.501253	0.999998
GSONMT00056804001	interferon-induced very large gtpase 1-like	299.325	-0.432442	0.0166885	0.93474	267.883	0.535668	0.0108275	0.345672	346.61	0.00946006	0.9421	0.999937	52.5214	-1.07512	0.0204217	0.146807	55.0598	1.62824	1.38103e-05	0.000802697	53.3844	0.199525	0.478079	0.999998
GSONMT00008566001	activating molecule in becn1-regulated autophagy protein 1-like	1237.37	-0.135406	0.425556	0.99984	1136.86	0.10462	0.592697	0.994313	1234.63	-0.0276228	0.836789	0.999937	2368.64	-1.07453	0.00578204	0.0669283	2177.69	1.24433	0.00088527	0.0197119	2222.12	0.0663812	0.806027	0.999998
GSONMT00069782001	unhealthy ribosome biogenesis protein 2 homolog	402.66	-0.0826573	0.440438	0.99984	377.319	0.066923	0.635728	0.99796	396.886	-0.0116105	0.910516	0.999937	148.599	-1.07447	3.49953e-07	5.35367e-05	131.166	1.06864	0.000505874	0.0132664	133.906	0.0183643	0.927371	0.999998
GSONMT00045593001	multidrug resistance-associated protein 4-like	1343.48	-0.0105845	0.945857	0.99984	1222.4	-0.0735562	0.657533	0.998167	1274.97	-0.0794565	0.500497	0.999937	6001.2	-1.07425	0.002541	0.0393096	5491.1	1.20245	0.000850561	0.01923	5584.98	0.0634084	0.806122	0.999998
GSONMT00046281001	creatine kinase m-type-like	875.061	0.0225071	0.900661	0.99984	714.951	-0.138425	0.471778	0.990651	764.419	-0.13437	0.311884	0.999937	398.006	-1.07223	0.00112072	0.0226701	313.94	0.86973	0.0471932	0.241284	342.994	-0.128067	0.628471	0.999998
GSONMT00047822001	macrophage migration inhibitory factor	572.757	0.186424	0.286111	0.99984	529.313	-0.308764	0.0967978	0.724912	506.237	-0.087576	0.513277	0.999937	1149.7	-1.07059	2.12755e-05	0.00124234	1106.78	1.19957	0.00082867	0.0189268	1084.3	0.143106	0.513854	0.999998
GSONMT00070883001	homeobox protein tgif1-like	2693.97	-0.237104	0.0271175	0.99984	2464.16	0.205896	0.0359837	0.543473	2718.65	-0.0369138	0.674076	0.999937	650.278	-1.07022	0.000339354	0.00981294	614.88	1.22103	0.000235666	0.00767195	610.353	0.124838	0.560683	0.999998
GSONMT00069535001	peroxiredoxin- mitochondrial-like	319.377	-0.021307	0.902063	0.99984	286.556	-0.080571	0.644059	0.998167	301.737	-0.0839454	0.534313	0.999937	247.31	-1.07017	0.00862563	0.0862234	260.6	1.38937	0.00211758	0.0359577	248.9	0.244771	0.341706	0.999998
GSONMT00001788001	pol polyprotein	1252.96	-0.133841	0.459979	0.99984	1075.19	0.0203409	0.922465	0.999852	1211.24	-0.0907269	0.517131	0.999937	9547.32	-1.0698	0.00283346	0.0421874	8986.1	1.2422	0.00070219	0.0168302	9006.95	0.0981753	0.70633	0.999998
GSONMT00021894001	beta actin	1946.12	-0.0572331	0.592488	0.99984	1780.76	-0.0144687	0.92687	0.999852	1876.52	-0.0648748	0.549531	0.999937	225.469	-1.06712	1.12821e-05	0.000800789	161.952	0.702068	0.0195307	0.148059	184.584	-0.325934	0.107185	0.999998
GSONMT00013129001	abl-interactor 1	116.452	-0.201036	0.262984	0.99984	114.061	0.29787	0.139107	0.786654	124.245	0.0605949	0.665853	0.999937	391.224	-1.06581	0.000575622	0.0140863	362.381	1.15549	0.00222277	0.0372803	363.015	0.0816479	0.739501	0.999998
GSONMT00057075001	tubulin alpha chain-like	92.4616	0.281337	0.0363583	0.99984	95.0004	-0.16952	0.335634	0.944275	86.4357	0.0868087	0.481716	0.999937	123.381	-1.06493	0.000232416	0.00753408	137.135	1.46194	4.51649e-05	0.0021036	125.84	0.341587	0.154733	0.999998
GSONMT00062475001	dna-directed rna polymerase i subunit rpa1	4410.05	0.0803905	0.519115	0.99984	4083.9	-0.149014	0.336088	0.94444	4116.66	-0.0690871	0.512633	0.999937	1536.41	-1.06339	2.22892e-05	0.00128669	1103.18	0.679054	0.0532192	0.258715	1257.78	-0.330171	0.0975619	0.999998
GSONMT00048710001	histone-lysine n-methyltransferase mll5-like	2183.44	0.0614634	0.487217	0.99984	2078.7	-0.0722555	0.418141	0.973252	2088.74	-0.00796632	0.910237	0.999937	349.772	-1.0632	0.00191905	0.0326202	328.667	1.17073	0.00471049	0.0616118	328.202	0.106456	0.663079	0.999998
GSONMT00000638001	transmembrane 9 superfamily member 2	150.539	0.0894567	0.477077	0.99984	144.065	-0.0786243	0.670817	0.998167	143.099	-0.00281992	0.982392	0.999937	125.126	-1.06307	0.000665679	0.0155623	112.048	1.17825	1.0409e-05	0.000627216	114.346	0.0485578	0.834352	0.999998
Mitochondrion-12S_rRNA	unnamed protein product, partial	145088	-0.149466	0.413604	0.99984	138822	0.240519	0.241742	0.897988	152571	0.0284338	0.836938	0.999937	327067	-1.06134	0.048321	0.24342	297951	1.95746	1.68792e-06	0.000134163	329950	0.0474502	0.860726	0.999998
GSONMT00017391001	nadh dehydrogenase	739.708	0.0338049	0.817319	0.99984	687.406	-0.0874161	0.580954	0.994313	701.157	-0.0482525	0.679827	0.999937	537.91	-1.0603	1.78292e-06	0.000190844	441.488	0.937935	0.000573183	0.014498	466.7	-0.112154	0.541373	0.999998
GSONMT00075583001	cell division control protein 2 homolog	4902.39	0.0639014	0.475448	0.99984	4726.3	-0.0438641	0.708727	0.999142	4726	0.0198409	0.798821	0.999937	86.9138	-1.06	0.00463528	0.0577567	74.1692	1.17169	3.6298e-05	0.00177663	78.4662	-0.00602633	0.981408	0.999998
GSONMT00004611001	hermansky-pudlak syndrome 4 isoform x1	146.279	-0.0386345	0.793355	0.99984	146.055	0.140797	0.4156	0.9729	148.661	0.104456	0.367872	0.999937	53.1339	-1.05851	0.0010661	0.0217713	47.1877	1.04427	0.0138389	0.120692	48.2034	0.0238002	0.925713	0.999998
GSONMT00039468001	protein downstream neighbor of son	830.092	-0.113599	0.501944	0.99984	809.121	0.183783	0.320874	0.939362	851.842	0.057752	0.662338	0.999937	159.042	-1.05792	0.000141918	0.00519243	117.271	0.7532	0.0181392	0.141707	132.096	-0.27714	0.189653	0.999998
GSONMT00037416001	complement c1q subcomponent subunit b-like	46.8525	-0.237777	0.148213	0.99984	64.1965	0.378277	0.037278	0.545961	66.9939	0.159424	0.151811	0.999937	97.9219	-1.05761	0.0459397	0.236484	126.233	2.10449	1.091e-05	0.000654579	115.083	0.316999	0.259712	0.999998
GSONMT00062577001	bromodomain-containing protein 3	1621.44	0.00315899	0.980417	0.99984	1592.15	0.0631057	0.646333	0.998167	1607.11	0.0634368	0.551802	0.999937	621.411	-1.0571	0.0418312	0.223598	482.961	1.40533	0.000263196	0.00835889	568.027	-0.0626841	0.820758	0.999998
GSONMT00063411001	annexin a1	663.345	-0.114228	0.371151	0.99984	603.214	0.0423509	0.784554	0.999852	647.944	-0.0677271	0.519028	0.999937	78.6594	-1.05626	0.00416838	0.0540361	103.743	1.78538	1.12419e-06	9.53303e-05	88.889	0.523701	0.0436434	0.999998
GSONMT00002586001	gtp-binding protein 10	199.329	-0.146495	0.405707	0.99984	179.355	0.186024	0.376409	0.96402	205.708	-0.0160389	0.90337	0.999937	142.511	-1.05565	0.0116746	0.104051	117.588	1.10638	0.00200729	0.0344201	127.335	-0.0588847	0.826977	0.999998
GSONMT00062723001	single-pass membrane protein with aspartate-rich tail mitochondrial-like	124.998	-0.0642027	0.667968	0.99984	109.66	-0.0750332	0.670588	0.998167	117.992	-0.131159	0.290506	0.999937	62.3673	-1.05537	0.000315076	0.00934512	60.2169	1.20411	0.00240545	0.0391996	59.0677	0.170183	0.431701	0.999998
GSONMT00049481001	neurochondrin	2697.36	-0.201793	0.0710659	0.99984	2505.36	0.185064	0.180885	0.84353	2725.22	-0.0112234	0.90115	0.999937	315.498	-1.05441	0.000169556	0.00596982	279.054	1.08281	0.000832449	0.0189743	285.775	0.0205969	0.923314	0.999998
GSONMT00036558001	mediator of rna polymerase ii transcription subunit 7	1057.17	-0.024518	0.87953	0.99984	940.829	-0.0932444	0.597821	0.994313	995.051	-0.109255	0.390047	0.999937	216.943	-1.05136	0.000185979	0.00638479	194.863	1.08474	0.00259855	0.0413088	197.557	0.0494485	0.802081	0.999998
GSONMT00025788001	serine arginine-rich splicing factor 4 isoform x1	453.17	-0.0609776	0.557693	0.99984	421.118	0.0202819	0.884035	0.999852	441.464	-0.0383562	0.651762	0.999937	1189.98	-1.05115	0.00396982	0.0522912	1106.16	1.22052	0.000529011	0.0136645	1114.36	0.0798725	0.763091	0.999998
GSONMT00026435001	myeloma-overexpressed gene 2 protein homolog	27.1704	0.0736637	0.684112	0.99984	27.0011	-0.035378	0.863206	NA	26.18	0.0428239	0.759946	0.999937	105.907	-1.05092	0.0102102	0.0957103	125.914	1.53807	0.00084633	0.0191498	113.394	0.355626	0.192169	0.999998
GSONMT00005166001	c-type lectin domain family 4 member e	29.6174	-0.0852348	0.560452	0.99984	37.9378	0.211241	0.213014	0.874228	38.0416	0.172583	0.157708	0.999937	42.111	-1.05054	0.0450718	0.23399	58.3433	1.91786	0.000393639	0.0110637	51.1485	0.379965	0.177572	0.999998
GSONMT00039540001	sterol 26- mitochondrial-like	39.5078	-0.115012	0.496746	0.99984	36.8998	0.104961	0.58938	0.994313	39.0829	-0.00391153	0.976965	0.999937	42.1957	-1.04675	0.000286392	0.00875583	34.5033	0.935124	0.00536125	0.0665659	36.7337	-0.0992801	0.653433	0.999998
GSONMT00013859001	er degradation-enhancing alpha-mannosidase-like protein 3-like isoform x2	973.432	0.116802	0.517599	0.99984	1046.85	0.041379	0.837474	0.999852	975.818	0.140291	0.31675	0.999937	440.459	-1.0453	0.000468905	0.0123406	509.797	1.5203	7.70563e-06	0.000493072	458.91	0.397427	0.088475	0.999998
GSONMT00032547001	follistatin-related protein 1-like	129.161	0.0274858	0.874585	0.99984	115.677	-0.14868	0.427421	0.97725	119.442	-0.106755	0.41984	0.999937	122.732	-1.04116	0.00251096	0.0389716	98.4306	0.892056	0.0340609	0.203005	106.304	-0.12239	0.587285	0.999998
GSONMT00004957001	extracellular calcium-sensing receptor-like	1763.82	-0.200762	0.181313	0.99984	1559.91	0.110419	0.492687	0.990936	1743.9	-0.0902087	0.453585	0.999937	9826.63	-1.04105	0.00532431	0.0634041	9073.57	1.19124	0.00144412	0.0272779	9168.02	0.0719372	0.784639	0.999998
GSONMT00023305001	multifunctional protein ade2	1443.29	-0.0643793	0.567247	0.99984	1303.97	-0.0348388	0.739169	0.999738	1384.01	-0.0952247	0.291377	0.999937	1102.59	-1.04042	0.000242949	0.00774124	861.291	0.843813	0.0106692	0.102535	937.534	-0.181494	0.399414	0.999998
GSONMT00036947001	actin-related protein 2 3 complex subunit 3	614.975	-0.0790929	0.439475	0.99984	548.781	-0.0470484	0.632998	0.997892	587.243	-0.121511	0.130387	0.999937	1170.06	-1.03927	0.000470198	0.0123572	1048.58	1.10846	0.000293867	0.00908936	1063.68	0.0397251	0.834603	0.999998
GSONMT00039471001	thap domain-containing protein 1-like isoform x2	2940.32	0.00661166	0.970323	0.99984	2663.58	-0.094462	0.61856	0.996786	2766.68	-0.0661369	0.635474	0.999937	128.776	-1.03913	0.00697182	0.0755209	118.217	1.22683	0.000390342	0.0110224	120.195	0.0793694	0.759569	0.999998
GSONMT00068387001	rab11 family-interacting protein 1-like	779.46	0.00336461	0.97641	0.99984	770.388	0.0768408	0.556988	0.994313	775.377	0.0821744	0.341022	0.999937	130.787	-1.03764	0.00127989	0.0248382	121.532	1.18084	0.000521835	0.0135792	121.834	0.0941592	0.70773	0.999998
GSONMT00013544001	alpha- partial	12.3683	0.31739	0.0719775	0.99984	14.3696	-0.205177	0.324311	NA	10.8973	0.102987	0.412169	0.999937	80.0741	-1.03763	0.00901809	0.088604	74.2445	1.26352	0.000272848	0.00858195	75.2845	0.0899602	0.736931	0.999998
GSONMT00061929001	pyruvate dehydrogenase protein x mitochondrial-like	567.432	-0.054444	0.668209	0.99984	484.913	-0.157898	0.279906	0.920021	525.5	-0.197983	0.0740312	0.999937	197.186	-1.03645	0.000109967	0.00432592	158.171	0.892067	0.00287259	0.0443021	169.488	-0.139816	0.485305	0.999998
GSONMT00034107001	homolog precursor	200.427	-0.0565322	0.68113	0.99984	178.493	-0.0611139	0.717297	0.999142	190.387	-0.108115	0.369727	0.999937	187.955	-1.03622	0.00818446	0.0832124	192.952	1.39517	0.000181011	0.00618875	185.412	0.21433	0.411225	0.999998
GSONMT00045431001	60s ribosomal protein l32	177.18	0.0608714	0.671248	0.99984	156.215	-0.239334	0.107526	0.743673	161.229	-0.161887	0.151304	0.999937	682.67	-1.03543	0.00159665	0.0289255	576.809	1.00168	0.00480707	0.0623779	604.664	-0.0513767	0.810836	0.999998
GSONMT00002430001	kinetochore protein spc24	522.395	0.282867	0.0518807	0.99984	490.71	-0.397543	0.00610621	0.269942	457.809	-0.0865141	0.441544	0.999937	1153.12	-1.0354	1.1221e-06	0.000134492	925.75	0.856606	0.00283721	0.043829	985.945	-0.155369	0.370949	0.999998
GSONMT00017439001	h-2 class ii histocompatibility antigen gamma chain	67.7915	-0.280545	0.122803	0.99984	65.3157	0.379539	0.0710826	0.662408	76.2036	0.0438732	0.740391	0.999937	62.712	-1.0347	0.0296091	0.182682	66.389	1.48614	0.00173269	0.0310872	63.944	0.197621	0.484405	0.999998
GSONMT00030412001	-dienoyl- mitochondrial	1251.13	-0.112909	0.31627	0.99984	1147.4	0.0558456	0.70981	0.999142	1226.91	-0.0506422	0.60652	0.999937	971.581	-1.03388	0.00029586	0.00896836	881.979	1.14058	9.08746e-06	0.000563402	887.634	0.0579596	0.780319	0.999998
GSONMT00076000001	dehydrogenase reductase sdr family member 7b	267.177	0.00717765	0.965383	0.99984	242.067	-0.103352	0.545125	0.994313	251.389	-0.0787855	0.553005	0.999937	690.08	-1.03343	5.00474e-05	0.00239788	666.686	1.23513	5.06003e-07	4.78783e-05	648.697	0.161854	0.368489	0.999998
GSONMT00054862001	p21 -activated kinase isoform cra_a	114.3	-0.118908	0.45949	0.99984	107.15	0.114392	0.559081	0.994313	114.695	0.00400228	0.974196	0.999937	56.4818	-1.03233	0.000411034	0.0112241	44.0844	0.875824	0.00666119	0.0766495	48.3154	-0.147708	0.518193	0.999998
GSONMT00072989001	thymosin beta-11	162.316	-0.124972	0.484758	0.99984	184.072	0.409303	0.039333	0.556879	184.585	0.246491	0.0741564	0.999937	64.0801	-1.03142	0.00830019	0.0841048	65.5795	1.35514	0.000892889	0.0197861	63.0234	0.195441	0.475547	0.999998
GSONMT00021294001	lily-type lectin	319.67	0.0477161	0.770531	0.99984	312.514	-0.00744617	0.967844	0.999852	311.22	0.0345479	0.800694	0.999937	208.406	-1.02998	0.00184009	0.0317232	193.648	1.09648	0.0109861	0.104469	193.323	0.0784444	0.764024	0.999998
GSONMT00081495001	dematin-like isoform x1	98.5952	-0.127406	0.4864	0.99984	109.849	0.318356	0.130051	0.774357	112.542	0.163893	0.236262	0.999937	84.8612	-1.02913	0.00136304	0.0258572	75.3772	1.13986	5.0524e-05	0.00231837	77.1632	0.043737	0.854273	0.999998
GSONMT00012996001	catechol o-methyltransferase domain-containing protein 1-like	4254.83	-0.220233	0.165485	0.99984	3747.67	0.13462	0.436315	0.980844	4233.83	-0.0869375	0.491037	0.999937	19592.7	-1.02906	0.00678892	0.0742495	18388.7	1.21244	0.00120891	0.0241083	18415.8	0.0905836	0.732693	0.999998
GSONMT00068520001	vacuolar protein sorting-associated protein 4a-like	1351	-0.0162427	0.902988	0.99984	1289.5	0.0273578	0.849953	0.999852	1322.72	0.0114157	0.916008	0.999937	1092.37	-1.02895	0.00583123	0.0671413	971.214	1.1244	0.00189167	0.0330261	998.721	0.0238672	0.928419	0.999998
GSONMT00008823001	metallothionein b	201.862	-0.0601056	0.706234	0.99984	181.747	-0.0217276	0.903893	0.999852	193.631	-0.0730773	0.574506	0.999937	82.8857	-1.02802	0.0168155	0.130339	89.4364	1.51503	0.000125248	0.00468404	84.521	0.233334	0.404963	0.999998
GSONMT00024720001	cell division control protein 2 homolog	4217.32	0.0236726	0.794818	0.99984	4116.46	0.0301357	0.795427	0.999852	4142.2	0.0544383	0.486089	0.999937	62.1515	-1.0273	0.00676711	0.0741011	58.3759	1.31226	5.49033e-06	0.000370883	58.5965	0.125783	0.625606	0.999998
GSONMT00021084001	lysozyme c	71.3527	-0.216367	0.21819	0.99984	75.3846	0.376081	0.0695821	0.658233	83.9593	0.0888523	0.484467	0.999937	104.207	-1.02656	0.0508612	0.249724	100.257	1.70686	6.17797e-05	0.00269931	104.475	0.109393	0.699126	0.999998
GSONMT00036723001	regulatory-associated protein of mtor-like isoform x1	582.873	0.0519418	0.635621	0.99984	531.974	-0.154527	0.223909	0.883036	543.829	-0.100535	0.249007	0.999937	121.921	-1.02636	2.44181e-05	0.00137163	85.8747	0.608018	0.0353925	0.207136	98.1212	-0.375996	0.0606757	0.999998
GSONMT00075708001	cystathionine gamma-lyase	1990.37	-0.0164754	0.883518	0.99984	1778.63	-0.11079	0.455157	0.987377	1870.49	-0.121229	0.251681	0.999937	1485.75	-1.02558	4.86709e-08	1.31157e-05	1121.63	0.708969	0.0244923	0.168802	1230.8	-0.258129	0.182151	0.999998
GSONMT00053315001	elongation factor 2	2741.8	-0.148175	0.285002	0.99984	2498.89	0.0882996	0.612143	0.996269	2711.02	-0.050629	0.661385	0.999937	2144.24	-1.0249	7.75451e-06	0.000584605	1783.53	0.921389	0.00158829	0.029365	1864.46	-0.0930535	0.599296	0.999998
GSONMT00046301001	eukaryotic translation initiation factor 3 subunit k	313.428	0.0350432	0.82033	0.99984	309.263	0.0316783	0.863396	0.999852	308.638	0.0633158	0.615055	0.999937	68.6697	-1.02385	0.00479359	0.059179	68.7424	1.36181	9.94687e-06	0.000605912	66.5471	0.198433	0.436249	0.999998
GSONMT00063596001	aldehyde mitochondrial-like	309.619	0.0928527	0.595684	0.99984	296.289	-0.109753	0.562164	0.994313	291.265	-0.00402301	0.975342	0.999937	127.801	-1.02376	0.00577485	0.0669283	146.316	1.48342	0.000270416	0.00852467	133.041	0.319941	0.237144	0.999998
GSONMT00031585001	dtw domain-containing protein 2-like	628.123	-0.128041	0.231127	0.99984	580.285	0.0895638	0.459838	0.988599	620.501	-0.0361282	0.690466	0.999937	292.967	-1.02343	5.8894e-06	0.000469716	289.595	1.20931	0.000160155	0.00558522	277.846	0.201078	0.274129	0.999998
GSONMT00030843001	acid ceramidase-like	246.673	-0.0964753	0.567207	0.99984	230.598	0.102416	0.541767	0.994313	245.107	-0.00700283	0.958181	0.999937	320.368	-1.02335	0.00179988	0.0312739	303.947	1.20655	0.000237957	0.00773272	299.808	0.122968	0.593192	0.999998
GSONMT00038979001	zgc:171844 protein	1122.1	-0.115624	0.495665	0.99984	1055.88	0.123149	0.518308	0.99167	1127.99	0.00437136	0.97414	0.999937	1951.84	-1.02208	0.00714543	0.0764173	1784.42	1.17141	0.00119039	0.0238583	1809.1	0.0574027	0.829838	0.999998
GSONMT00003033001	multiple myeloma tumor-associated protein 2 homolog	2820.36	0.0250718	0.848446	0.99984	2686.27	-0.0256291	0.875078	0.999852	2724.57	-0.000487699	0.996438	0.999937	2332.62	-1.02193	0.0199345	0.144897	2128.51	1.26376	0.000624971	0.0153757	2189.14	0.052631	0.850577	0.999998
GSONMT00074402001	noelin-like isoform x1	2549.32	-0.199606	0.170737	0.99984	2266.38	0.108626	0.529652	0.994313	2524.4	-0.0819687	0.49695	0.999937	12527.4	-1.02114	0.00562577	0.0657336	11808.9	1.20047	0.00115014	0.0234047	11764.6	0.096811	0.712184	0.999998
GSONMT00024423001	erv-frd provirus ancestral env poly	401.204	-0.189703	0.24935	0.99984	655.608	0.339105	0.0493671	0.596952	627.282	0.241081	0.0354885	0.999937	36.383	-1.02086	0.0494457	0.246374	78.4754	2.22856	6.63903e-05	0.00286279	98.4666	-0.00086614	0.997178	0.999998
GSONMT00020347001	microtubule-associated protein rp eb family member 1	5768.29	0.129278	0.159987	0.99984	5412.39	-0.185027	0.101913	0.734617	5364.34	-0.0546249	0.507599	0.999937	377.755	-1.01934	7.0336e-05	0.00305646	338.685	0.973838	0.0214171	0.156577	341.178	0.0311275	0.897978	0.999998
GSONMT00076834001	adp-ribosylation factor 1	1856.08	0.155909	0.126934	0.99984	1717.81	-0.263085	0.0024571	0.176299	1695.61	-0.0950755	0.225766	0.999937	2644.7	-1.0192	2.76063e-06	0.000270362	2269.21	0.966749	0.00071657	0.0171294	2329.76	-0.0412131	0.794811	0.999998
GSONMT00073596001	cytochrome c oxidase polypeptide mitochondrial precursor	873.373	0.0202147	0.890923	0.99984	794.998	-0.109099	0.519848	0.992233	820.905	-0.0764724	0.55397	0.999937	1203.55	-1.01916	0.000896155	0.0192633	1019.4	0.949752	0.0135362	0.119169	1061.67	-0.0554073	0.780471	0.999998
GSONMT00061941001	coatomer subunit gamma-2	4644.76	-0.0144062	0.883459	0.99984	4426.95	0.0216002	0.860723	0.999852	4538.99	0.00863386	0.924836	0.999937	3828.57	-1.01841	5.93517e-05	0.00270495	3335.08	1.02989	1.82222e-05	0.00100471	3406.78	-0.0132854	0.945448	0.999998
GSONMT00001402001	stromal cell-derived factor 2-like protein 1-like	371.543	0.0869659	0.603771	0.99984	332.834	-0.252575	0.105813	0.741113	336.607	-0.11266	0.40279	0.999937	53.2051	-1.01818	0.00087675	0.0189999	41.6226	0.838154	0.00676148	0.0771212	45.2113	-0.183245	0.406875	0.999998
GSONMT00054445001	t-complex protein 1 subunit alpha	2856.16	-0.0237738	0.865294	0.99984	2580.66	-0.0745593	0.635438	0.99796	2709.71	-0.0953613	0.38061	0.999937	1229.84	-1.01808	0.000793128	0.0175833	1195.95	1.14985	0.00542764	0.0671809	1161.25	0.145637	0.548301	0.999998
GSONMT00039069001	mediator of rna polymerase ii transcription subunit 7	1334.93	0.0489369	0.718626	0.99984	1266.94	-0.061048	0.708022	0.999142	1277.07	-0.0123284	0.910168	0.999937	600.461	-1.01551	0.000418571	0.0114061	638.908	1.33941	0.00010633	0.00412121	593.725	0.295298	0.167837	0.999998
GSONMT00041149001	single-pass membrane protein with aspartate-rich tail mitochondrial-like	191.854	-0.0407252	0.768172	0.99984	169.88	-0.092933	0.550388	0.994313	180.65	-0.131017	0.245235	0.999937	94.0849	-1.01442	0.00050852	0.0129658	87.5698	1.09145	0.00558154	0.06824	86.8464	0.1047	0.596069	0.999998
GSONMT00059648001	polyadenylate-binding protein 2	3338.34	0.029309	0.850186	0.99984	3042.77	-0.116684	0.508483	0.991594	3129.64	-0.0862324	0.460266	0.999937	5156.02	-1.01387	0.0223029	0.155463	4551.04	1.20686	0.00107284	0.0223533	4753.3	0.0191843	0.945457	0.999998
GSONMT00072336001	mediator of dna damage checkpoint protein 1-like isoform x2	2953.79	-0.149521	0.300085	0.99984	2965.56	0.291746	0.0448649	0.577866	3099.69	0.12011	0.30589	0.999937	8315.91	-1.01296	0.0264421	0.171474	8368.41	1.37181	0.00179936	0.0319657	8226.35	0.156309	0.575784	0.999998
GSONMT00069588001	ddb1- and cul4-associated factor 17-like	471.725	0.262405	0.117692	0.99984	483.897	-0.1966	0.261238	0.911246	436.713	0.0758306	0.5769	0.999937	45.7427	-1.01283	0.00488944	0.0600788	55.6412	1.60768	2.57401e-06	0.000195674	48.9672	0.437954	0.0754601	0.999998
GSONMT00038187001	annexin a1	774.729	-0.0891006	0.52451	0.99984	725.444	0.0735658	0.648181	0.998167	765.589	-0.0131117	0.909983	0.999937	115.674	-1.01225	0.00497473	0.0606708	147.143	1.67455	4.12522e-06	0.000288445	127.183	0.466518	0.0763131	0.999998
GSONMT00029588001	e3 ubiquitin-protein ligase pellino homolog 2-like	3751.99	0.320028	0.0104591	0.880948	3645.39	-0.359079	0.00236506	0.172905	3346.74	-0.0180815	0.868293	0.999937	711.446	-1.01194	5.72699e-05	0.00262725	620.24	0.982073	0.00325952	0.0482427	632.532	-0.00974609	0.964693	0.999998
GSONMT00007343001	eukaryotic translation initiation factor 4e-1a-like	3444.28	-0.2034	0.0452396	0.99984	3045.37	0.0869829	0.40367	0.970333	3378.93	-0.113186	0.200395	0.999937	172.971	-1.00953	0.000882289	0.0190435	160.06	1.1435	0.000287449	0.00895039	159.293	0.08946	0.700114	0.999998
GSONMT00004104001	diamine acetyltransferase 1	925.471	0.120611	0.40576	0.99984	864.412	-0.187755	0.23465	0.89162	855.368	-0.0560984	0.643286	0.999937	3022.78	-1.0091	0.00117276	0.0234016	3420.25	1.46821	5.92632e-06	0.000395484	3096.33	0.394106	0.0549192	0.999998
GSONMT00072106001	negative elongation factor e-like	109.011	0.00688955	0.96292	0.99984	105.753	0.0409709	0.811063	0.999852	107.102	0.0474961	0.696391	0.999937	55.2657	-1.00875	0.00225827	0.03631	38.493	0.585727	0.165566	0.466322	44.5433	-0.331745	0.188626	0.999998
GSONMT00061517001	nedd8 precursor	167.028	-0.29332	0.0433105	0.99984	147.054	0.213629	0.169983	0.833255	168.783	-0.0839465	0.469057	0.999937	70.1809	-1.00618	0.00694061	0.0754013	82.5337	1.55141	6.17109e-05	0.00269931	73.9939	0.385141	0.143028	0.999998
GSONMT00053305001	ras-related protein rab-14	978.192	0.0912252	0.344085	0.99984	912.062	-0.157182	0.106672	0.74215	915.715	-0.0601253	0.475639	0.999937	803.772	-1.00594	1.29351e-07	2.52523e-05	719.276	0.979585	0.00494735	0.0634311	720.177	0.02595	0.906229	0.999998
GSONMT00051389001	butyrate response factor 1	46.4388	-0.318969	0.0675654	0.99984	56.2334	0.668936	0.00138603	0.128952	62.1138	0.190053	0.146408	0.999937	40.1063	-1.00583	0.04847	0.243893	66.5706	2.14572	1.20945e-05	0.000716399	53.4632	0.526708	0.0621419	0.999998
GSONMT00046291001	sumo-activating enzyme subunit 1	696.024	0.00881712	0.950308	0.99984	620.889	-0.139944	0.385341	0.96612	648.81	-0.134535	0.174104	0.999937	1110.33	-1.00529	1.171e-07	2.39323e-05	917.959	0.884139	0.000316265	0.00955958	957.464	-0.11051	0.48221	0.999998
GSONMT00060891001	bromodomain-containing protein 3	2219.41	0.0129395	0.926159	0.99984	2156.96	0.0283972	0.848123	0.999852	2179.04	0.0398534	0.725801	0.999937	474.06	-1.00478	0.0376986	0.209605	384.894	1.18218	0.00136411	0.0261383	427.301	-0.0525074	0.852703	0.999998
GSONMT00044197001	dynein light chain axonemal	305.966	0.0483528	0.704034	0.99984	268.74	-0.235969	0.0841989	0.695792	278.939	-0.1746	0.0923163	0.999937	113.202	-1.0041	0.000301007	0.00904058	89.8253	0.789677	0.0338735	0.202262	95.9569	-0.155211	0.52025	0.999998
GSONMT00027687001	atpase mitochondrial precursor	871.566	0.190405	0.149353	0.99984	798.58	-0.341995	0.00251459	0.178382	778.997	-0.120526	0.248666	0.999937	2943.72	-1.00375	0.000162593	0.00577129	2718.21	1.08274	0.00123495	0.0244527	2694.54	0.0830557	0.667495	0.999998
GSONMT00059840001	nadh dehydrogenase 1 beta subcomplex subunit mitochondrial precursor	326.437	-0.0788702	0.635933	0.99984	294.988	0.00944634	0.957932	0.999852	315.689	-0.0635311	0.632887	0.999937	197.284	-1.0018	0.0167604	0.130259	245.682	1.56045	0.000785913	0.0183329	215.914	0.41656	0.122501	0.999998
GSONMT00049450001	sorting nexin 3	1251.23	0.087858	0.448977	0.99984	1170.06	-0.145093	0.238856	0.895138	1173.17	-0.0522717	0.571575	0.999937	1460.41	-1.00142	0.000444416	0.0118874	1201.25	0.872	0.0160154	0.131804	1264.71	-0.104818	0.599512	0.999998
GSONMT00074221001	cytochrome c oxidase subunit mitochondrial-like	223.978	0.0340578	0.852661	0.99984	189.864	-0.195911	0.351104	0.954682	199.131	-0.120139	0.382542	0.999937	101.525	-1.00125	0.00265523	0.0405966	127.654	1.50594	0.000853894	0.0192709	110.322	0.423626	0.118508	0.999998
GSONMT00041433001	cytochrome c oxidase assembly factor 6 homolog	320.191	0.105915	0.326142	0.99984	292.475	-0.203069	0.166117	0.827652	294.436	-0.0996652	0.339422	0.999937	553.2	-1.00043	0.000702538	0.016023	465.486	0.935141	0.00641797	0.0750754	484.701	-0.0624313	0.76544	0.999998
GSONMT00043641001	actin filament-associated protein 1-like 2-like isoform x3	334.763	-0.0129474	0.93038	0.99984	335.142	0.110049	0.535958	0.994313	337.684	0.0872469	0.50568	0.999937	197.874	-0.997652	2.39225e-06	0.000241627	188.095	1.12316	9.5113e-05	0.00378539	182.978	0.130995	0.483535	0.999998
GSONMT00068339001	cytochrome b-c1 complex subunit 9-like	1241.02	0.0803547	0.606655	0.99984	1144.99	-0.143114	0.455768	0.987477	1152.08	-0.0604202	0.655472	0.999937	4439.64	-0.995683	0.000129193	0.00484184	3974.19	1.02665	0.0010329	0.021741	3993.38	0.0309723	0.867467	0.999998
GSONMT00021069001	receptor expression-enhancing protein 5	161.533	-0.318547	0.0426035	0.99984	144.308	0.235025	0.234281	0.89162	166.411	-0.0470902	0.721507	0.999937	67.0878	-0.993589	0.0252183	0.166509	102.841	2.01184	3.37228e-07	3.38428e-05	83.4319	0.552704	0.0496481	0.999998
GSONMT00077907001	ump-cmp kinase	462.906	-0.138771	0.281238	0.99984	419.661	0.0632485	0.711352	0.999142	454.468	-0.0625479	0.592142	0.999937	301.62	-0.993108	0.00241465	0.0379155	277.992	1.1256	0.000439041	0.0120824	276.829	0.0789706	0.727522	0.999998
GSONMT00021082001	lysozyme c	72.0873	-0.209767	0.232295	0.99984	75.2749	0.355526	0.0857524	0.69994	83.9937	0.0785148	0.531643	0.999937	100.86	-0.992384	0.0614626	0.277232	99.4593	1.72588	9.86801e-05	0.00387757	102.437	0.126589	0.65444	0.999998
GSONMT00052535001	zinc finger hit domain-containing protein 3	66.9563	0.245858	0.144126	0.99984	70.9902	-0.0924928	0.64789	0.998167	63.855	0.14001	0.284924	0.999937	74.2377	-0.992159	0.00840804	0.0847709	68.8687	1.22036	7.20827e-05	0.00305629	69.1303	0.0980958	0.706146	0.999998
GSONMT00082327001	nadh dehydrogenase	465.85	0.0646577	0.591818	0.99984	425.071	-0.178794	0.0966328	0.724912	432.784	-0.0986384	0.335915	0.999937	1590.72	-0.991652	3.01345e-05	0.0016254	1449.76	1.04347	0.000764529	0.0179355	1440.22	0.0610132	0.727632	0.999998
GSONMT00067122001	multiple myeloma tumor-associated protein 2 homolog	903.673	0.0289932	0.736218	0.99984	855.991	-0.0411023	0.738745	0.999738	869.668	-0.0116504	0.883407	0.999937	1479.86	-0.988736	0.0149734	0.121421	1362.18	1.18728	0.000817172	0.0187486	1377.16	0.0645726	0.810702	0.999998
GSONMT00057777001	surfeit locus protein 1	240.746	-0.216073	0.15129	0.99984	225.964	0.256724	0.0633254	0.642858	247.435	0.0147683	0.896384	0.999937	116.776	-0.988251	0.00708787	0.0760831	121.318	1.31936	0.000682281	0.016467	114.743	0.25352	0.29494	0.999998
GSONMT00035949001	elongation factor mitochondrial-like	1425.17	-0.0741419	0.548201	0.99984	1334.43	0.0578674	0.670535	0.998167	1401.54	-0.0154617	0.881567	0.999937	797.467	-0.98801	0.000283442	0.00871308	726.774	1.03876	0.00283414	0.0438115	723.776	0.0552589	0.80254	0.999998
GSONMT00019904001	39s ribosomal protein mitochondrial-like	90.7093	0.00415688	0.980028	0.99984	88.8925	0.0482217	0.766628	0.999852	89.5449	0.043052	0.745742	0.999937	49.2399	-0.987304	0.00309991	0.0445742	63.9526	1.64028	2.92107e-05	0.00148071	54.5058	0.533673	0.0351524	0.999998
GSONMT00080457001	digestive organ expansion factor-like	2348.33	-0.178014	0.178643	0.99984	2067.68	0.0606295	0.666573	0.998167	2292.38	-0.115277	0.276798	0.999937	8962.41	-0.984622	0.00581876	0.0671091	8223.62	1.11279	0.00160121	0.0295646	8244.77	0.0606621	0.814693	0.999998
GSONMT00021375001	importin 9	404.183	-0.121495	0.228397	0.99984	379.585	0.109885	0.4008	0.968826	402.107	-0.00674432	0.935725	0.999937	65.0774	-0.98415	0.00383278	0.0511683	62.7457	1.25978	4.03643e-06	0.000283658	61.6445	0.167772	0.490718	0.999998
GSONMT00071421001	cytochrome c oxidase subunit mitochondrial-like	914.84	0.228083	0.0939732	0.99984	862.084	-0.292031	0.0700084	0.659835	821.649	-0.0628379	0.588955	0.999937	2020.55	-0.984135	0.000305726	0.00916129	1833.74	1.04118	0.00139296	0.0265634	1828.49	0.053677	0.768268	0.999998
GSONMT00023603001	microsomal glutathione s-transferase 3	421.66	0.0447923	0.80039	0.99984	478.437	0.135642	0.519012	0.992174	447.008	0.13115	0.318642	0.999937	1200.53	-0.983994	0.0102234	0.0957555	1314.97	1.43312	4.63818e-05	0.00215668	1216.88	0.273562	0.304901	0.999998
GSONMT00082817001	dep domain-containing protein 5 isoform x2	1043.56	-0.115195	0.251409	0.99984	973.003	0.0945243	0.389516	0.966288	1033.03	-0.0197719	0.816383	0.999937	103.858	-0.980599	0.00405636	0.0530571	99.7735	1.18063	0.0010746	0.0223567	97.7727	0.138675	0.579055	0.999998
GSONMT00070007001	peptidyl-prolyl cis-trans isomerase fkbp5-like	52.6245	-0.430715	0.0155072	0.922979	98.823	0.700997	0.000373092	0.0630867	94.7594	0.367173	0.00322606	0.999937	29.8168	-0.977547	0.0435994	0.229209	75.7984	2.45633	1.73593e-06	0.00013681	52.3526	0.873352	0.00200653	0.566676
GSONMT00078206001	lipoma hmgic fusion partner	4344.34	-0.185501	0.249359	0.99984	3917.1	0.131369	0.467858	0.99038	4339.8	-0.0527276	0.683029	0.999937	17327.5	-0.97452	0.00970941	0.0927669	16379	1.15904	0.0018966	0.0330656	16205.1	0.0969012	0.713384	0.999998
GSONMT00073542001	type i enveloping like	13.5132	0.126696	0.485674	0.99984	24.829	0.437632	0.0334389	NA	20.0732	0.517374	0.000132798	0.454905	22.9142	-0.973806	0.0650406	0.285864	71.8274	1.98303	0.00128391	0.0251191	47.7078	0.607016	0.0171616	0.918819
GSONMT00047502001	nedd8 precursor	73.0498	-0.0553897	0.761456	0.99984	68.6207	0.0541855	0.794361	0.999852	72.1998	-0.00100298	0.994297	0.999937	59.4501	-0.971687	0.0112517	0.101674	68.0458	1.42819	0.00098413	0.020978	61.4895	0.341666	0.201209	0.999998
GSONMT00064818001	heat shock protein 70	2625	0.146261	0.401006	0.99984	2570.9	-0.134845	0.48602	0.990936	2454.3	0.0230705	0.850806	0.999937	7739.46	-0.970885	0.00956734	0.0918757	7236.82	1.13392	0.00239691	0.0391061	7192.53	0.083354	0.751452	0.999998
GSONMT00042425001	e3 ubiquitin-protein ligase uhrf2-like	1924.78	-0.0727128	0.504088	0.99984	1885.24	0.136899	0.382144	0.964686	1942.98	0.0692713	0.528041	0.999937	71.7823	-0.967681	0.00291586	0.0429598	74.1994	1.26284	0.00124938	0.0246684	70.1175	0.255094	0.298193	0.999998
GSONMT00064815001	nf-kappa-b inhibitor-interacting ras-like protein 2	1882.56	-0.153933	0.363636	0.99984	1687.96	0.0913305	0.630122	0.99744	1862.78	-0.0616934	0.643698	0.999937	4171.49	-0.964865	0.013471	0.113751	3919.27	1.15261	0.00223629	0.0374266	3893	0.086587	0.747493	0.999998
GSONMT00048475001	glycine cleavage system h mitochondrial precursor	759.314	-0.370885	0.00302091	0.74175	612.446	0.109994	0.478004	0.990936	740.982	-0.248124	0.0160174	0.999937	56.8163	-0.964158	0.00436273	0.0555623	64.7587	1.48707	1.59483e-07	1.76564e-05	58.1363	0.367595	0.129041	0.999998
GSONMT00042299001	gamma-tubulin complex component 5	70.249	-0.0141101	0.937298	0.99984	71.0764	0.117291	0.545847	0.994313	71.3557	0.0835913	0.548124	0.999937	135.127	-0.963651	0.00318887	0.0454107	137.079	1.24791	9.14165e-05	0.00367497	130.088	0.217252	0.316837	0.999998
GSONMT00069773001	splicing factor 3b subunit 5	302.498	-0.00917724	0.945755	0.99984	259.951	-0.20881	0.139885	0.787103	277.09	-0.196569	0.0852083	0.999937	607.403	-0.961077	0.0016224	0.0292501	571.441	1.11463	0.000248463	0.00795851	559.73	0.110848	0.594004	0.999998
GSONMT00029466001	chromatin assembly factor 1 subunit a-like	3898.76	-0.120237	0.411845	0.99984	3655.5	0.11684	0.480634	0.990936	3895.1	-0.00355248	0.976327	0.999937	6597.79	-0.959815	0.0660642	0.288936	6120.56	1.5057	0.000336515	0.00992435	6438.16	0.0596184	0.831394	0.999998
GSONMT00080459001	ornithine decarboxylase 1	4863.57	-0.33484	0.0150475	0.917088	4363.24	0.278044	0.0919103	0.714257	5004.18	-0.0460958	0.690279	0.999937	8170.61	-0.957388	4.2999e-07	6.3194e-05	7914.43	1.10401	0.000100513	0.00393848	7575.63	0.15641	0.396135	0.999998
GSONMT00079816001	astrotactin-1-like isoform x1	209.978	-0.262237	0.151338	0.99984	239.507	0.406316	0.0492527	0.596368	256.212	0.167977	0.214131	0.999937	34.8761	-0.95421	0.0448844	0.233388	57.9194	1.76582	0.00117658	0.0237176	45.7668	0.477914	0.0876579	0.999998
GSONMT00029675001	tubulin alpha-1b chain	166.743	0.0653448	0.608949	0.99984	156.929	-0.105127	0.488746	0.990936	157.925	-0.0421142	0.67419	0.999937	353.37	-0.952668	0.000212133	0.00706928	343.044	1.14818	2.94035e-05	0.0014861	329.409	0.157317	0.459844	0.999998
GSONMT00009717001	probable e3 sumo-protein ligase rnf212-like isoform x3	352.857	0.156766	0.296024	0.99984	341.796	-0.162124	0.288789	0.92293	329.556	0.00639825	0.958086	0.999937	672.978	-0.951819	0.00432273	0.0552797	685.771	1.24686	0.000168373	0.00584257	647.571	0.221598	0.333587	0.999998
GSONMT00036505001	adp-ribosylation factor 2-like	1762.08	-0.104298	0.309583	0.99984	1614.56	0.0451709	0.652937	0.998167	1721.77	-0.0583512	0.479579	0.999937	814.277	-0.948111	0.000546608	0.0135291	732.58	1.00432	0.000523725	0.013592	729.96	0.0394395	0.815173	0.999998
GSONMT00046007001	40s ribosomal protein s5	365.106	0.0636334	0.712808	0.99984	357.047	-0.0316036	0.870468	0.999852	352.497	0.0316441	0.818172	0.999937	236.699	-0.946407	0.00665628	0.0731939	255.776	1.34051	0.000149439	0.00530432	235.395	0.274277	0.28767	0.999998
GSONMT00057424001	acidic fibroblast growth factor intracellular-binding	240.056	0.131336	0.415863	0.99984	254.72	0.0425931	0.809165	0.999852	239.748	0.156639	0.236332	0.999937	336.129	-0.939423	6.10515e-08	1.52174e-05	327.646	1.11304	9.81092e-06	0.000601571	311.928	0.179845	0.246775	0.999998
GSONMT00000700001	f-box only protein 7-like isoform x1	372.521	-0.1563	0.181247	0.99984	358.736	0.205725	0.145139	0.798044	380.412	0.0504725	0.636953	0.999937	265.511	-0.938698	0.00347865	0.0480448	249.48	1.08444	0.00139973	0.0266379	244.602	0.116997	0.551702	0.999998
GSONMT00028429001	eukaryotic translation initiation factor 3 subunit k	267.532	0.0394754	0.815075	0.99984	269.655	0.0544357	0.779767	0.999852	266.223	0.0836373	0.541237	0.999937	56.9998	-0.937846	0.0114672	0.102874	65.0331	1.44462	3.90689e-05	0.00186886	58.6553	0.348176	0.179598	0.999998
GSONMT00001159001	acyl- -binding protein	345.482	-0.603078	0.000270707	0.227323	307.368	0.664861	0.000102657	0.0339782	383.599	-0.00664117	0.959797	0.999937	441.344	-0.935967	0.00410316	0.0535355	478.099	1.26408	0.00178276	0.031842	437.66	0.294087	0.220255	0.999998
GSONMT00062207001	splicing factor u2af 35 kda subunit isoform x1	150.577	0.0241193	0.848113	0.99984	143.956	-0.0104574	0.935138	0.999852	145.689	0.015521	0.882411	0.999937	267.953	-0.931636	3.47097e-05	0.00180518	253.497	1.07132	9.39305e-06	0.000578492	245.095	0.120094	0.514228	0.999998
GSONMT00038914001	diamine acetyltransferase 1	1930.56	0.0876823	0.477293	0.99984	1792.21	-0.155982	0.286044	0.922814	1801.09	-0.0634863	0.56682	0.999937	6639.24	-0.931306	0.00188289	0.0321937	7261.53	1.32708	2.71302e-05	0.00140951	6598.13	0.347108	0.0749308	0.999998
GSONMT00024594001	mid1-interacting protein 1	3774.21	-0.00592229	0.949827	0.99984	3377.9	-0.129771	0.267783	0.914557	3539.11	-0.129488	0.146919	0.999937	2278.8	-0.930968	4.11159e-05	0.00204097	2334.52	1.1726	0.000210335	0.00698619	2172.07	0.240998	0.222863	0.999998
GSONMT00033040001	malcavernin-like isoform x2	754.458	-0.151561	0.32314	0.99984	702.404	0.139774	0.432762	0.980204	758.487	-0.00937895	0.932265	0.999937	126.42	-0.929199	0.0119758	0.105871	117.782	1.08651	0.00147836	0.0277368	115.958	0.0722323	0.783808	0.999998
GSONMT00077242001	cytochrome c oxidase subunit mitochondrial-like	41.2953	0.289984	0.113747	0.99984	46.1092	-0.12027	0.566854	0.994313	38.5493	0.146188	0.295048	0.999937	113.983	-0.928239	0.0113233	0.102179	148.013	1.57209	0.000128461	0.0047614	125.619	0.466596	0.0841531	0.999998
GSONMT00051499001	cytochrome c oxidase assembly factor 6 homolog	324.817	-0.107792	0.508044	0.99984	296.07	0.0584956	0.743225	0.999738	318.702	-0.0469915	0.720537	0.999937	604.379	-0.928107	0.00757274	0.079083	662.351	1.31638	0.00043125	0.0119123	604.606	0.284628	0.274706	0.999998
GSONMT00079951001	tubulin alpha-1c chain-like	173.005	0.0881073	0.462227	0.99984	167.242	-0.0674438	0.653479	0.998167	165.883	0.0175356	0.857481	0.999937	353.577	-0.925806	0.000536907	0.0133766	368.647	1.23779	2.32793e-05	0.00124181	341.111	0.25723	0.246313	0.999998
GSONMT00027111001	u11 u12 small nuclear ribonucleoprotein 48 kda	2853.91	-0.128078	0.334054	0.99984	2807.92	0.206465	0.213145	0.874631	2936.23	0.0779599	0.527876	0.999937	1910.98	-0.92405	0.0449354	0.233514	1974.77	1.40228	9.04551e-05	0.00366403	1894.58	0.163259	0.563476	0.999998
GSONMT00076765001	atpase mitochondrial precursor	709.564	0.0708757	0.522884	0.99984	637.539	-0.218421	0.0559007	0.618891	652.323	-0.140763	0.09405	0.999937	1838.11	-0.922232	0.000494809	0.0127781	1755.55	1.04652	0.00246493	0.0399125	1690.95	0.130883	0.505216	0.999998
GSONMT00023281001	60s ribosomal protein l7	466.962	-0.0680789	0.550249	0.99984	435.28	0.0396805	0.749003	0.999852	456.851	-0.0267402	0.776682	0.999937	332.482	-0.921522	0.0193982	0.142307	425.94	1.59725	2.87289e-05	0.00147066	364.936	0.460901	0.0835753	0.999998
GSONMT00040464001	nadh dehydrogenase	94.4686	0.0228668	0.881074	0.99984	91.854	0.0363149	0.837415	0.999852	92.6895	0.0486496	0.705266	0.999937	709.318	-0.920053	3.39461e-06	0.000312525	691.673	1.08247	0.000161065	0.00560992	656.859	0.174666	0.266779	0.999998
GSONMT00046976001	nicotinamide phosphoribosyltransferase	221.67	-0.0898647	0.606186	0.99984	242.849	0.354158	0.0542148	0.612965	243.363	0.189624	0.174367	0.999937	186.759	-0.914943	0.033156	0.194084	175.639	1.1651	0.00201738	0.0345591	174.026	0.0827455	0.767256	0.999998
GSONMT00061696001	splicing factor u2af 35 kda subunit isoform x1	455.972	0.0831817	0.351428	0.99984	427.983	-0.119067	0.327826	0.942351	430.23	-0.0372699	0.58378	0.999937	811.912	-0.912468	9.74689e-05	0.00397544	750.821	1.01087	3.53591e-05	0.00173677	732.512	0.0803844	0.637198	0.999998
GSONMT00028274001	protein-glutamine gamma-glutamyltransferase k-like	80.8112	0.0301953	0.856031	0.99984	88.5765	0.145767	0.488103	0.990936	85.4167	0.178875	0.199589	0.999937	73.7802	-0.912261	0.00112137	0.0226701	91.9835	1.47511	0.000111912	0.00428878	78.78	0.494582	0.0418584	0.999998
GSONMT00078158001	atp synthase subunit mitochondrial-like	1093.67	-0.00171161	0.990763	0.99984	953.061	-0.17636	0.272506	0.918434	1007.97	-0.1686	0.143291	0.999937	1215.07	-0.910398	3.21989e-07	4.98416e-05	1317.09	1.24874	1.24753e-05	0.000737389	1187.7	0.347106	0.0336996	0.999998
GSONMT00046353001	transmembrane protein 14c	211.89	-0.235396	0.0636978	0.99984	176.246	0.00997827	0.947067	0.999852	203.134	-0.212621	0.0493929	0.999937	342.32	-0.908133	9.24035e-05	0.00381274	374.264	1.28817	6.97871e-06	0.000452789	337.569	0.365033	0.0307551	0.992984
GSONMT00011624001	transient receptor potential cation channel subfamily m member 7-like	1479.54	-0.0517134	0.649484	0.99984	1403.32	0.0551565	0.687094	0.998167	1456.52	0.00557142	0.952313	0.999937	617.242	-0.907139	0.00785071	0.0808879	594.504	1.10177	0.00118132	0.0237538	574.378	0.121732	0.633994	0.999998
GSONMT00054109001	40s ribosomal protein s17-like	327.472	0.0756534	0.632605	0.99984	315.029	-0.0729059	0.652973	0.998167	312.698	0.00888406	0.942524	0.999937	1314.14	-0.906161	0.00241068	0.0378987	1333.87	1.14577	0.0013627	0.0261291	1248.66	0.225703	0.258862	0.999998
GSONMT00006935001	zinc finger protein 782	219.749	0.00161703	0.991126	0.99984	216.398	0.0678372	0.667185	0.998167	218.363	0.0640072	0.597311	0.999937	213.201	-0.904778	0.00202184	0.0338181	196.91	1.04738	5.70493e-06	0.000383522	193.211	0.0814771	0.706596	0.999998
GSONMT00057356001	u11 u12 small nuclear ribonucleoprotein 48 kda	829.412	-0.150834	0.277428	0.99984	838.323	0.271413	0.12423	0.76617	873.359	0.118729	0.358617	0.999937	636.813	-0.904084	0.048471	0.243893	683.28	1.42792	8.20038e-05	0.00337936	641.615	0.200407	0.478036	0.999998
GSONMT00060834001	mitochondrial peptide methionine sulfoxide reductase-like isoform x1	57.7855	-0.0387644	0.831793	0.99984	67.5487	0.249074	0.234051	0.89162	65.5269	0.161342	0.223127	0.999937	70.552	-0.903349	0.0418784	0.223638	98.6839	1.57257	0.00171625	0.0309313	81.936	0.431881	0.126913	0.999998
GSONMT00052820001	protein s100-z	802.665	0.246062	0.117241	0.99984	768.859	-0.291884	0.0937045	0.718965	718.529	-0.0349019	0.783158	0.999937	847.786	-0.900631	0.0189057	0.139987	1146.02	1.58601	0.000213898	0.00708735	955.669	0.527791	0.0459251	0.999998
GSONMT00072575001	40s ribosomal protein s27	375.875	-0.049309	0.770653	0.99984	326.573	-0.0902986	0.646661	0.998167	351.961	-0.149092	0.231526	0.999937	660.843	-0.898319	0.00283868	0.0422171	633.334	1.07062	0.00060484	0.0150262	609.202	0.134508	0.516095	0.999998
GSONMT00077284001	phosphate carrier mitochondrial precursor	449.127	-0.0138866	0.931936	0.99984	414.709	-0.0382104	0.826142	0.999852	430.573	-0.0461728	0.720386	0.999937	591.223	-0.895131	0.000683511	0.0157025	555.576	1.03208	7.24891e-05	0.00306885	537.484	0.103388	0.593984	0.999998
GSONMT00007054001	threonine--trna cytoplasmic-like	476.623	-0.0632831	0.51939	0.99984	458.403	0.0912611	0.518654	0.991767	473.925	0.0347566	0.687234	0.999937	145.737	-0.893711	0.0127277	0.110141	144.856	1.15694	0.000885124	0.0197119	137.598	0.184326	0.427029	0.999998
GSONMT00014793001	heme oxygenase-like	372.417	0.150251	0.357528	0.99984	517.5	0.13095	0.530319	0.994313	415.301	0.29821	0.0258173	0.999937	219.159	-0.888245	0.0957145	0.355313	295.286	1.95649	3.46121e-05	0.00171213	261.255	0.270938	0.315905	0.999998
GSONMT00062499001	macro domain-containing protein 1	144.665	-0.0639649	0.595486	0.99984	135.073	0.0266319	0.839567	0.999852	141.279	-0.0363707	0.709508	0.999937	136.406	-0.887848	0.00120784	0.0238755	127.626	1.00099	0.00109049	0.0224762	123.793	0.0979111	0.607701	0.999998
GSONMT00053952001	zinc finger protein 318	1104.23	-0.122903	0.434007	0.99984	1001.18	0.0613182	0.731581	0.999462	1084.27	-0.0537266	0.685286	0.999937	1190.48	-0.887449	0.0378288	0.209839	1221.56	1.2239	0.00332085	0.0489366	1157.4	0.177288	0.522236	0.999998
GSONMT00022601001	sperm flagellar protein 1	102.226	-0.0980959	0.585416	0.99984	128.082	0.321757	0.121242	0.760308	123.116	0.234313	0.0839525	0.999937	198.459	-0.887224	0.00162627	0.029271	258.349	1.42996	0.000888261	0.0197463	216.289	0.499756	0.0541928	0.999998
GSONMT00042583001	immediate early response gene 2	44.9684	-0.295284	0.103092	0.99984	68.6297	0.609149	0.00291174	0.190248	67.2928	0.280826	0.0255207	0.999937	46.3331	-0.882491	0.0885616	0.339454	91.8274	2.10802	7.42635e-05	0.00312972	68.7656	0.695352	0.0139854	0.888273
GSONMT00066957001	calcium-binding protein 1-like isoform x2	55.4096	-0.131265	0.412318	0.99984	49.7751	0.0467224	0.804957	0.999852	54.1574	-0.0711778	0.592841	0.999937	59.3639	-0.882182	0.00605097	0.068555	59.1143	1.11072	0.00192455	0.0334745	55.9759	0.186284	0.429904	0.999998
GSONMT00056923001	atp synthase lipid-binding mitochondrial precursor	321.887	-0.111577	0.540012	0.99984	281.236	0.0227084	0.912624	0.999852	312.02	-0.0730721	0.601349	0.999937	56.6413	-0.880119	0.01436	0.11853	78.9036	1.5686	0.000547932	0.0139989	64.7295	0.533386	0.0509212	0.999998
GSONMT00027146001	metallothionein b	136.576	0.0542734	0.742141	0.99984	134.701	0.00581575	0.974887	0.999852	133.363	0.0557455	0.678278	0.999937	77.828	-0.868964	0.0356526	0.202799	100.808	1.60056	2.36033e-05	0.0012567	85.7052	0.439145	0.111827	0.999998
GSONMT00011996001	la-related protein 4b-like isoform x1	257.719	0.114707	0.266429	0.99984	253.229	-0.0584387	0.624771	0.997348	247.996	0.0576161	0.519497	0.999937	223.351	-0.867431	0.000481785	0.0125824	216.561	1.00713	0.00239217	0.0390806	204.631	0.151438	0.42139	0.999998
GSONMT00011616001	ss18-like protein 2	742.737	-0.00153439	0.99263	0.99984	704.776	-0.00189875	0.992055	0.999913	721.563	-0.00213728	0.987321	0.999937	1228.04	-0.864621	0.0071539	0.0764173	1515.86	1.47323	3.29175e-06	0.00024041	1297.9	0.480902	0.0405082	0.999998
GSONMT00034018001	c-type lectin domain family 10 member a-like	49.4446	-0.127338	0.435223	0.99984	64.9177	0.197895	0.22034	0.882324	64.932	0.143601	0.197048	0.999937	46.7759	-0.863609	0.0575935	0.267848	87.8659	2.03229	1.39235e-05	0.000807592	94.6931	0.104816	0.708706	0.999998
GSONMT00072808001	ribosome biogenesis protein nsa2 homolog	493.705	-0.418813	2.8511e-05	0.0618895	456.801	0.423076	0.000918285	0.0997575	522.106	0.0148776	0.858291	0.999937	95.4837	-0.861326	0.0402873	0.218428	115.926	1.50559	5.44398e-05	0.00245366	101.148	0.372455	0.176462	0.999998
GSONMT00058972001	PREDICTED: uncharacterized protein LOC102208103 isoform X2	65.131	0.230964	0.207834	0.99984	74.1991	-0.036777	0.861106	0.999852	63.6472	0.150936	0.270105	0.999937	95.3956	-0.852226	0.0329539	0.193464	92.3885	1.12768	0.000471852	0.0126772	88.723	0.119217	0.655214	0.999998
GSONMT00035656001	ring finger protein 113a-like	725.163	-0.0250988	0.812612	0.99984	678.674	-0.00261392	0.985862	0.999852	702.92	-0.0254773	0.783132	0.999937	194.774	-0.850562	0.00722896	0.0768738	189.019	1.06811	0.000263359	0.00835889	179.792	0.142997	0.552498	0.999998
GSONMT00026788001	probable leucine--trna mitochondrial-like	140.777	-0.187381	0.146598	0.99984	131.131	0.179456	0.262705	0.912137	142.194	0.00393564	0.970704	0.999937	87.9133	-0.849374	0.0192684	0.14171	90.7482	1.15006	0.0028345	0.0438115	84.2479	0.232108	0.341341	0.999998
GSONMT00003298001	40s ribosomal protein s19	320.925	0.191954	0.282094	0.99984	288.024	-0.345726	0.0864783	0.701487	275.821	-0.125348	0.368006	0.999937	1092.91	-0.843183	0.00350942	0.0482986	1074.98	1.04338	0.000936834	0.0203965	1010.59	0.168069	0.41986	0.999998
GSONMT00063983001	probable d-lactate mitochondrial	281.981	0.0305362	0.861025	0.99984	274.852	0.00159957	0.993254	0.999913	275.191	0.0306882	0.82299	0.999937	143.208	-0.842778	0.00390754	0.0517387	140.374	1.05042	0.000117666	0.00444215	132.076	0.153343	0.481381	0.999998
GSONMT00053239001	spectrin alpha non-erythrocytic 1-like isoform x3	1276.7	0.0528692	0.770759	0.99984	1408.6	0.112375	0.591893	0.994313	1328.23	0.121554	0.368152	0.999937	181.456	-0.840916	0.0169452	0.130879	196.075	1.26361	6.87695e-05	0.00295412	178.036	0.284158	0.260917	0.999998
GSONMT00057370001	tubulin alpha-1c chain- partial	1516.28	0.226465	0.0596825	0.99984	1431.12	-0.289438	0.0427351	0.570591	1369.31	-0.0598037	0.586895	0.999937	3365.63	-0.838405	0.00161409	0.0291913	3611.93	1.17601	0.000191344	0.0064864	3255.83	0.291628	0.190179	0.999998
GSONMT00082636001	inhibitor of nuclear factor kappa-b kinase subunit alpha-like	116.488	-0.00658211	0.962303	0.99984	121.944	0.206651	0.176651	0.842076	120.785	0.203858	0.0484271	0.999937	257.083	-0.836199	0.016998	0.131209	259.139	1.12612	0.00047249	0.0126772	242.438	0.199135	0.401204	0.999998
GSONMT00030696001	60s ribosomal protein l8	881.238	0.0658706	0.668488	0.99984	806.107	-0.167512	0.276995	0.919422	817.885	-0.0839946	0.49134	0.999937	675.358	-0.832161	0.0175749	0.134079	839.665	1.43736	6.40088e-05	0.00278159	715.009	0.468915	0.0583217	0.999998
GSONMT00009215001	nadh dehydrogenase 1 alpha subcomplex subunit 4	225.331	-0.0327121	0.851843	0.99984	201.698	-0.0519208	0.799799	0.999852	213.594	-0.0772264	0.57688	0.999937	153.594	-0.829477	0.00453894	0.0571014	172.245	1.20923	0.00220427	0.0370017	152.567	0.321317	0.209881	0.999998
GSONMT00033030001	cyclin-related protein fam58a-like	97.7497	0.285835	0.0899416	0.99984	105.3	-0.103644	0.599594	0.994313	93.1295	0.174969	0.183278	0.999937	161.442	-0.826353	0.0107898	0.0990486	156.21	1.01083	0.00259788	0.0413088	148.374	0.136623	0.560016	0.999998
GSONMT00081903001	sra stem-loop-interacting rna-binding mitochondrial precursor	794.869	-0.00313115	0.986174	0.99984	798.268	0.0990667	0.594838	0.994313	800.851	0.0706986	0.613429	0.999937	836.13	-0.822578	0.0146146	0.119774	963.601	1.34349	2.53313e-06	0.000193622	845.294	0.36894	0.136256	0.999998
GSONMT00072975001	adenylate cyclase type 10	308.448	-0.105797	0.563578	0.99984	296.574	0.158182	0.444195	0.983543	316.455	0.0293237	0.83378	0.999937	505.653	-0.821861	0.00249332	0.0387741	548.966	1.13387	0.00311683	0.0468516	491.903	0.287265	0.244507	0.999998
GSONMT00000322001	v-type proton atpase subunit brain isoform-like	3443.85	-0.015231	0.877479	0.99984	3301.03	0.0356654	0.734916	0.999738	3377.63	0.0216008	0.75709	0.999937	317.034	-0.819175	0.0151897	0.12268	373.583	1.34216	8.93393e-05	0.00363865	324.514	0.399284	0.10737	0.999998
GSONMT00022667001	nadh dehydrogenase	236.889	-0.00325147	0.982767	0.99984	218.569	-0.0602289	0.674893	0.998167	226.089	-0.0546791	0.650074	0.999937	68.9827	-0.815636	0.0535208	0.257372	79.5589	1.30338	0.00302545	0.0458235	70.3802	0.296756	0.287921	0.999998
GSONMT00034713001	prothymosin alpha	317.751	-0.133943	0.464579	0.99984	299.181	0.172429	0.400357	0.968826	326.027	0.0130761	0.925544	0.999937	424.6	-0.809528	0.00539045	0.0638362	478.295	1.19783	0.00140597	0.0267383	420.971	0.342015	0.159609	0.999998
GSONMT00076653001	estrogen receptor beta 2	12.6989	-0.0494434	0.784178	0.99984	27.0999	0.607523	0.00303046	NA	22.1951	0.47796	0.000177082	0.563274	7.66658	-0.808464	0.109568	0.382123	56.6059	3.14756	2.03905e-08	2.84437e-06	31.8579	1.50061	9.13629e-08	0.00262182
GSONMT00076551001	intron-binding protein aquarius-like	424.141	-0.259645	0.113884	0.99984	394.777	0.283848	0.116138	0.753993	441.693	0.0110346	0.931659	0.999937	162.376	-0.807936	0.0123884	0.10828	156.62	1.00213	0.00152119	0.0284441	148.343	0.136603	0.55491	0.999998
GSONMT00052815001	cathepsin k	70.658	-0.164613	0.364956	0.99984	74.3995	0.422687	0.021588	0.448148	77.9925	0.141297	0.313972	0.999937	99.5243	-0.807343	0.109176	0.381366	102.296	1.34962	0.000656231	0.0159897	97.7286	0.141988	0.614311	0.999998
GSONMT00074989001	proteasome subunit alpha type-3	747.12	-0.327183	0.0101521	0.880948	696.938	0.337955	0.0282958	0.497154	782.227	0.0190664	0.860244	0.999937	344.743	-0.805662	0.0289226	0.180361	364.177	1.15679	0.00152319	0.0284441	332.047	0.245459	0.332959	0.999998
GSONMT00061831001	nudc domain-containing protein 1	1133.06	-0.147528	0.368918	0.99984	1054.92	0.149714	0.393882	0.96755	1141.7	-0.00702803	0.954434	0.999937	52.4268	-0.805488	0.0668865	0.290271	66.196	1.44775	0.00104347	0.0218328	56.8855	0.387342	0.166808	0.999998
GSONMT00014872001	28s ribosomal protein mitochondrial-like	385.111	-0.258672	0.0874434	0.99984	375.909	0.334244	0.0642256	0.644639	409.706	0.0770673	0.555015	0.999937	678.582	-0.803264	5.67287e-05	0.00262195	698.57	1.07743	1.84895e-06	0.000143687	636.038	0.257227	0.0887279	0.999998
GSONMT00017089001	glyceraldehyde-3-phosphate dehydrogenase	965.246	-0.341401	0.00116096	0.457607	845.804	0.222108	0.12485	0.766948	974.727	-0.101614	0.28153	0.999937	79.6763	-0.801433	0.0279639	0.176913	138.317	1.73192	0.000370326	0.0106403	103.715	0.726421	0.00890362	0.823598
GSONMT00039419001	prothymosin alpha	79.2473	0.0234932	0.896512	0.99984	76.6027	-0.00760552	0.971147	0.999852	76.8199	0.0147053	0.91589	0.999937	124.138	-0.793028	0.00712782	0.0762869	160.706	1.40185	0.000241387	0.00781261	133.048	0.514549	0.0409446	0.999998
GSONMT00003426001	ribosome biogenesis protein nsa2 homolog	497.338	-0.159535	0.109016	0.99984	458.54	0.117648	0.349377	0.954177	494.064	-0.0355507	0.690407	0.999937	86.6614	-0.791689	0.0562478	0.264033	94.5656	1.23346	0.00150343	0.0281504	85.6058	0.272083	0.312381	0.999998
GSONMT00049440001	Calmodulin putative mRNA	456.419	-0.209411	0.218653	0.99984	420.494	0.221233	0.210389	0.872403	467.047	-0.0114266	0.931925	0.999937	761.207	-0.789146	0.0143688	0.11853	745.966	1.00009	0.00164445	0.0301937	698.32	0.157098	0.47462	0.999998
GSONMT00060681001	rna pseudouridylate synthase domain-containing protein 4-like	969.959	0.153253	0.158055	0.99984	917.155	-0.196844	0.110952	0.74964	899.312	-0.0404433	0.657368	0.999937	55.1943	-0.788996	0.0259319	0.169772	61.9693	1.251	0.000974626	0.0208664	55.1279	0.360278	0.149781	0.999998
GSONMT00006235001	nucleophosmin nucleoplasmin 2	65.8517	0.0605873	0.673482	0.99984	64.5296	0.00248188	0.988316	0.999852	64.0198	0.055753	0.640916	0.999937	76.651	-0.781451	0.0076723	0.0797865	81.4262	1.10318	0.00261656	0.0415241	73.3579	0.287786	0.215924	0.999998
GSONMT00053864001	zinc finger ccch domain-containing protein 15	802.356	-0.0886697	0.50779	0.99984	785.156	0.153522	0.360535	0.958725	813.938	0.0683055	0.55774	0.999937	199.392	-0.780849	0.0504871	0.249158	215.357	1.23358	0.000129562	0.00479396	194.812	0.260463	0.326245	0.999998
GSONMT00058629001	growth arrest-specific protein 8	44.7359	-0.182437	0.300833	0.99984	41.2301	0.211795	0.247645	0.901466	45.7503	-0.000428615	0.997492	0.999937	162.608	-0.779433	0.00240193	0.0378066	174.797	1.13296	7.11317e-05	0.00302638	156.218	0.31967	0.0976454	0.999998
GSONMT00011170001	glyceraldehyde-3-phosphate dehydrogenase	1133.75	-0.301314	0.0052973	0.821479	984.039	0.16109	0.257418	0.909502	1128.6	-0.128263	0.165757	0.999937	75.4345	-0.777268	0.0255011	0.167826	102.614	1.46369	0.000563934	0.0143029	83.7676	0.541205	0.0414286	0.999998
GSONMT00025944001	fatty acid-binding liver	267.812	-0.108422	0.551078	0.99984	224.597	0.00218778	0.991698	0.999857	256.691	-0.0961835	0.483244	0.999937	231.878	-0.773874	0.0691286	0.296267	305.125	1.43281	0.00155093	0.0287873	254.221	0.436612	0.116246	0.999998
GSONMT00039562001	natterin-like protein	172.715	-0.229268	0.114754	0.99984	159.975	0.236136	0.104866	0.738708	176.581	-0.00682009	0.953724	0.999937	61.2317	-0.768276	0.0114201	0.102689	68.1313	1.23539	6.63566e-06	0.000434573	60.2491	0.376475	0.0875214	0.999998
GSONMT00013210001	probable gluconokinase	142.779	-0.023671	0.872614	0.99984	135.851	0.0292115	0.849964	0.999852	139.886	0.00526852	0.966083	0.999937	111.72	-0.754548	0.000656723	0.0153804	129.602	1.23577	2.63752e-06	0.000199957	111.373	0.444426	0.0142154	0.893024
GSONMT00035421001	translation machinery-associated protein 20	463.747	0.132143	0.380201	0.99984	435.103	-0.194483	0.232564	0.891364	427.837	-0.048904	0.700282	0.999937	228.365	-0.753386	0.0144889	0.119138	258.327	1.16326	0.0018	0.0319657	225.327	0.343339	0.16129	0.999998
GSONMT00034712001	tyrosine-protein kinase hck	177.852	-0.0986697	0.584201	0.99984	170.361	0.179514	0.385044	0.96612	183.8	0.0242138	0.859939	0.999937	65.7868	-0.750412	0.118545	0.397479	67.7518	1.18912	0.00302293	0.0458225	63.3408	0.164744	0.559656	0.999998
GSONMT00079506001	latexin precursor	137.53	0.132746	0.455949	0.99984	155.818	0.122243	0.533012	0.994313	142.56	0.234207	0.0893923	0.999937	49.6591	-0.743594	0.0381194	0.210666	69.4885	1.50091	0.000318966	0.00962081	56.0805	0.597137	0.0226101	0.953323
GSONMT00005112001	mitochondrial inner membrane organizing system protein 1	95.8302	-0.060322	0.724642	0.99984	88.6941	0.0309087	0.878418	0.999852	93.8696	-0.0256685	0.848172	0.999937	75.8674	-0.740588	0.00526928	0.0629713	88.8516	1.17463	0.00178445	0.0318519	75.7461	0.43052	0.0486325	0.999998
GSONMT00080971001	ccaat enhancer-binding protein beta	151.252	-0.141006	0.406978	0.99984	173.456	0.429453	0.0304257	0.512254	173.212	0.315639	0.0133166	0.999937	120.11	-0.740223	0.00682428	0.0745307	136.207	1.16625	0.000467239	0.0125947	118.344	0.381638	0.0806822	0.999998
GSONMT00007062001	transcription factor btf3	964.858	-0.119924	0.261186	0.99984	904.793	0.113847	0.312723	0.933681	959.634	-0.00646964	0.934948	0.999937	683.54	-0.733839	0.019569	0.14305	769.25	1.14825	0.00132269	0.0256542	670.462	0.354249	0.122882	0.999998
GSONMT00077566001	zona pellucida-like domain-containing protein 1-like	608.827	-0.0819677	0.626076	0.99984	538.916	-0.0250783	0.886898	0.999852	582.905	-0.0953995	0.477735	0.999937	1049.17	-0.728568	0.0276749	0.176017	1122.47	1.0713	0.0020842	0.0354556	1000.94	0.260946	0.292872	0.999998
M18103.1	Rainbow trout metallothionein mRNA	134.438	-0.0866976	0.622678	0.99984	124.41	0.0940383	0.650743	0.998167	136.108	-0.00546608	0.967001	0.999937	71.5097	-0.728144	0.0768911	0.313558	117.59	1.60394	0.00131378	0.0255585	89.5763	0.704263	0.0103338	0.834784
GSONMT00038916001	peroxiredoxin 4	118.689	-0.243011	0.167417	0.99984	123.532	0.420199	0.0355637	0.542128	132.507	0.146635	0.293052	0.999937	97.3791	-0.722847	0.0491369	0.245544	109.18	1.19613	0.000193598	0.00654689	95.8588	0.329643	0.184703	0.999998
GSONMT00077153001	protein transport protein sec61 subunit gamma	173.092	-0.00516424	0.970224	0.99984	159.895	-0.0459374	0.799102	0.999852	165.53	-0.0530854	0.616269	0.999937	76.1801	-0.720398	0.0750612	0.310059	88.7233	1.27621	0.000805448	0.0185927	77.1454	0.337822	0.218182	0.999998
GSONMT00076562001	Oncorhynchus mykiss bone morphogenetic protein 4-like	383.529	-0.257111	0.154508	0.99984	425.625	0.502535	0.0142409	0.383301	449.489	0.254851	0.0564268	0.999937	321.208	-0.71698	0.0296019	0.182682	360.078	1.13853	0.000867436	0.0194539	314.435	0.346777	0.129995	0.999998
GSONMT00074872001	calpain small subunit 1	370.652	-0.107595	0.491055	0.99984	411.581	0.33396	0.0939882	0.718965	410.304	0.215734	0.11932	0.999937	553.694	-0.715463	0.00693597	0.0753822	658.127	1.18279	0.00130714	0.0254486	558.526	0.431505	0.0615506	0.999998
GSONMT00002946001	cytochrome c oxidase subunit 4 isoform mitochondrial precursor	413.437	-0.125639	0.310436	0.99984	381.389	0.0916435	0.463315	0.989805	408.495	-0.0348899	0.731872	0.999937	138.97	-0.700089	0.0102113	0.0957103	175.533	1.28302	0.000500581	0.0132001	144.881	0.50276	0.0378742	0.999998
GSONMT00022315001	protein kinase c inhibitor aswz variant 5	256.016	-0.065916	0.653503	0.99984	229.355	-0.033656	0.833377	0.999852	245.041	-0.0937478	0.424965	0.999937	80.2576	-0.698521	0.0923917	0.347765	95.7556	1.26414	0.00168059	0.0304856	82.1341	0.362104	0.186214	0.999998
GSONMT00041779001	proto-oncogene c-rel-like	170.872	-0.161362	0.294277	0.99984	179.477	0.342059	0.0636889	0.643524	185.373	0.173677	0.184911	0.999937	65.7318	-0.69223	0.0366593	0.206423	68.0876	1.02041	0.00034781	0.0101614	61.3475	0.235375	0.319287	0.999998
GSONMT00051927001	inverted formin-2-like	199.622	-0.244796	0.0811775	0.99984	197.371	0.35393	0.0283129	0.497154	212.552	0.10178	0.399939	0.999937	59.2555	-0.691394	0.0436397	0.229209	69.4259	1.23336	0.000296283	0.00914381	59.678	0.413883	0.0947326	0.999998
GSONMT00051183001	eukaryotic translation initiation factor 5	363.372	-0.23072	0.171753	0.99984	369.977	0.476524	0.000383482	0.0630867	396.636	0.13462	0.314827	0.999937	223.642	-0.690058	0.0197782	0.144076	233.344	1.00925	0.000462466	0.0125387	208.95	0.249741	0.271479	0.999998
GSONMT00074748001	cysteine-rich protein 2-like	92.2749	0.0263337	0.88276	0.99984	92.3649	0.0464972	0.814401	0.999852	91.5465	0.0693911	0.615404	0.999937	111.31	-0.686988	0.00238056	0.0376515	144.506	1.2677	0.00108136	0.0224303	117.345	0.546544	0.0203137	0.944058
GSONMT00008794001	spectrin alpha non-erythrocytic 1-like isoform x3	1158.83	0.0291858	0.873372	0.99984	1261.12	0.141617	0.494991	0.990936	1212.06	0.124918	0.364747	0.999937	171.266	-0.684803	0.0284373	0.178523	186.527	1.07371	0.000992641	0.0210996	164.12	0.303865	0.204283	0.999998
GSONMT00048769001	nadh dehydrogenase 1 subunit c2	250.202	-0.093266	0.561264	0.99984	221.418	-0.0197035	0.889954	0.999852	240.083	-0.102683	0.424391	0.999937	84.6186	-0.66679	0.0624205	0.280276	124.524	1.42472	0.00202344	0.034599	97.2164	0.649982	0.0129599	0.886918
GSONMT00006108001	signal peptidase complex subunit 1	28.9176	-0.200061	0.25813	0.99984	23.2409	0.025266	0.903899	NA	27.5092	-0.160148	0.251134	0.999937	48.4591	-0.666518	0.0582978	0.269645	53.7775	1.12899	0.00114357	0.0233071	47.0908	0.335151	0.187353	0.999998
GSONMT00058618001	cytochrome c oxidase subunit 4 isoform mitochondrial precursor	300.889	-0.176483	0.135382	0.99984	288.16	0.235422	0.0411906	0.565322	308.074	0.0488814	0.613694	0.999937	121.364	-0.657122	0.0206318	0.147871	156.657	1.27056	0.00083118	0.0189608	127.426	0.534339	0.0269408	0.985832
GSONMT00020931001	nadh dehydrogenase	264.868	-0.413847	0.00250119	0.721016	245.869	0.439254	0.00556115	0.260258	283.141	0.0279106	0.790103	0.999937	99.7768	-0.653712	0.0220178	0.15437	123.452	1.19565	0.0021912	0.0368489	102.19	0.481572	0.0441931	0.999998
GSONMT00033104001	cadherin egf lag seven-pass g-type receptor 3-like	108.139	-0.318185	0.0664915	0.99984	110.01	0.512344	0.00594581	0.267808	121.427	0.12654	0.361717	0.999937	77.1584	-0.62663	0.0922683	0.347495	85.7041	1.11068	0.000245193	0.00788315	74.7643	0.331222	0.190277	0.999998
GSONMT00052309001	low quality protein: golgi reassembly-stacking protein 2-like	414.856	0.0373891	0.829043	0.99984	389.868	-0.0695865	0.713569	0.999142	394.573	-0.0251709	0.851383	0.999937	457.475	-0.622844	0.0648555	0.285434	512.332	1.04111	0.00292242	0.0448179	441.259	0.330624	0.172008	0.999998
GSONMT00004519001	protein angel homolog 2 isoform x1	76.972	-0.051316	0.777481	0.99984	72.6632	0.0608544	0.763273	0.999852	76.0964	0.00194399	0.988947	0.999937	101.821	-0.620989	0.130853	0.417935	130.21	1.25368	0.00267129	0.0420808	107.46	0.440733	0.104961	0.999998
GSONMT00012863001	natterin-like protein	352.138	-0.0749075	0.656721	0.99984	317.769	0.00140251	0.99347	0.999913	340.485	-0.0655042	0.62831	0.999937	83.9674	-0.617899	0.0765104	0.312978	93.5765	1.06144	0.00133339	0.0257618	81.0014	0.33084	0.18197	0.999998
GSONMT00054907001	dna replication licensing factor mcm3	1468.09	-0.0888398	0.493687	0.99984	1387.12	0.0884227	0.582712	0.994313	1457.7	0.00370919	0.975622	0.999937	144.021	-0.600962	0.0996122	0.36314	160.837	1.04819	0.000943934	0.0204441	138.484	0.302858	0.243009	0.999998
GSONMT00059210001	suppressor of cytokine signaling 3	68.8364	-0.0667428	0.711263	0.99984	91.5558	0.406905	0.0524361	0.606411	86.3175	0.228514	0.0764993	0.999937	34.9047	-0.596265	0.197267	0.514451	65.0742	1.58853	0.00303391	0.045877	46.9914	0.717308	0.0111328	0.845909
GSONMT00029000001	tubulin monoglycylase ttll3-like isoform x1	88.6285	0.20244	0.267042	0.99984	101.029	-0.0386471	0.840059	0.999852	86.902	0.147119	0.278467	0.999937	173.028	-0.59548	0.0813313	0.324482	190.163	1.00157	0.00108408	0.0224362	164.384	0.281155	0.268844	0.999998
GSONMT00004102001	peroxiredoxin 4	156.39	-0.156295	0.361226	0.99984	157.401	0.282422	0.140482	0.787745	165.991	0.108348	0.425976	0.999937	115.868	-0.574862	0.100734	0.365291	130.734	1.0405	0.000469341	0.0126391	111.498	0.34039	0.160402	0.999998
GSONMT00039961001	nonclassical mhc class i antigen	1769.18	0.00809176	0.960711	0.99984	1639.64	-0.0657188	0.65168	0.998167	1687.89	-0.0435871	0.738846	0.999937	173.887	-0.572929	0.0110431	0.100343	200.377	1.01402	0.00142736	0.0270428	168.128	0.40941	0.0499345	0.999998
GSONMT00063160001	protein s100-z	588.915	0.393314	0.0150526	0.917088	598.913	-0.348864	0.056522	0.619461	516.568	0.049758	0.685433	0.999937	945.758	-0.563981	0.0974876	0.358992	1279.66	1.26719	0.000979277	0.0209195	1012.8	0.631682	0.00441027	0.752646
GSONMT00031688001	alpha-2-macroglobulin-like protein 1-like	99.6939	-0.108912	0.552561	0.99984	109.452	0.350995	0.0855761	0.699557	111.169	0.172465	0.218974	0.999937	275.414	-0.546383	0.136267	0.426866	327.307	1.10547	0.000290818	0.00902845	272.035	0.395534	0.118122	0.999998
GSONMT00038222001	alpha-2-macroglobulin-like protein 1-like	773.211	-0.318005	0.0803623	0.99984	857.763	0.666786	0.000584421	0.0790429	927.08	0.199891	0.154313	0.999937	1101.74	-0.541018	0.0513535	0.251104	1382.93	1.14385	0.000278801	0.00873962	1118.84	0.504805	0.0306131	0.992984
GSONMT00001538001	fatty-acid amide hydrolase 2-like	111.405	0.200741	0.204641	0.99984	128.647	0.117406	0.528884	0.994313	115.582	0.328883	0.00582701	0.999937	43.4993	-0.534184	0.0779067	0.31622	68.0268	1.41823	0.00133134	0.0257402	51.2481	0.713512	0.00730019	0.789018
GSONMT00061737001	sesquipedalian-1-like isoform x1	192.865	0.0522239	0.741689	0.99984	196.749	0.0712595	0.685915	0.998167	192.668	0.118276	0.345468	0.999937	65.0694	-0.511151	0.113436	0.388932	86.4867	1.19453	0.00113561	0.0231862	68.1764	0.588198	0.011756	0.858221
GSONMT00071583001	vhsv-induced protein	101.725	-0.148956	0.414746	0.99984	114.072	0.371675	0.0755474	0.677192	158.812	-0.0609987	0.582009	0.999937	53.5622	-0.505824	0.260232	0.586878	81.3724	1.43573	0.000921837	0.0201636	63.6938	0.603823	0.0260088	0.977372
GSONMT00007983001	v-set domain-containing t-cell activation inhibitor 1-like	122.548	-0.0363758	0.840104	0.99984	213.103	0.533964	0.0101072	0.335661	183.443	0.415852	0.00154422	0.999937	44.8489	-0.503815	0.230834	0.554045	85.3399	1.65481	0.000484345	0.0129062	60.4734	0.945247	0.000370984	0.288762
GSONMT00068109001	si:dkeyp- protein	554.984	-0.0121183	0.930215	0.99984	495.739	-0.107174	0.533111	0.994313	520.596	-0.122677	0.25085	0.999937	125.013	-0.496827	0.0633412	0.282236	149.45	1.02778	0.00110227	0.0226286	122.347	0.464404	0.0311554	0.992984
GSONMT00076472001	transmembrane and tpr repeat-containing protein 4	99.768	0.0680217	0.613688	0.99984	106.126	0.139313	0.417723	0.973252	102.392	0.199415	0.0905014	0.999937	68.0387	-0.495419	0.117624	0.39571	82.5256	1.09472	0.00030486	0.00930558	67.6521	0.502724	0.0235114	0.962
GSONMT00006983001	cytochrome p450 monooxygenase	86.6649	0.11292	0.525028	0.99984	101.827	0.195132	0.320396	0.939362	92.7676	0.247305	0.0777279	0.999937	133.646	-0.49176	0.21291	0.533434	212.719	1.52828	8.21453e-06	0.000518713	158.462	0.714101	0.00769508	0.79929
GSONMT00001872001	phospholipid transfer protein	6.20073	-0.0249158	0.883036	0.99984	14.0442	0.442516	0.0167481	NA	11.3755	0.363321	0.00119122	0.999937	11.9656	-0.397153	0.415997	0.717984	58.0538	2.48652	5.27711e-06	0.000357345	33.4836	1.39869	7.55503e-07	0.00803679
GSONMT00053902001	adp-ribose mitochondrial-like	314.95	-0.132724	0.29399	0.99984	318.713	0.264093	0.0937217	0.718965	329.771	0.134588	0.218009	0.999937	117.382	-0.387961	0.23437	0.558006	158.193	1.10315	0.00303206	0.0458739	121.742	0.572203	0.0232386	0.960641
GSONMT00028504001	cytochrome p450	37.6247	0.0810402	0.657454	0.99984	53.6727	0.340473	0.10518	0.739379	46.5016	0.320105	0.0168128	0.999937	82.7251	-0.331876	0.479045	0.761443	147.081	1.50271	0.000372974	0.0106829	104.118	0.689706	0.0146291	0.904708
GSONMT00002748001	wd repeat-containing protein 47-like	1156.67	-0.0994328	0.379333	0.99984	1027.23	-0.0274514	0.830955	0.999852	1108.24	-0.120959	0.210068	0.999937	115.071	0.265273	0.473111	0.757626	83.7229	-1.08901	0.00329548	0.0486715	67.6538	-0.649704	0.0101401	0.834784
GSONMT00061735001	nibrin isoform x1	521.733	0.152314	0.274679	0.99984	492.014	-0.219448	0.0906732	0.710836	480.577	-0.0470302	0.678897	0.999937	72.5761	0.303706	0.285938	0.614083	53.9857	-1.05951	0.00258053	0.0412574	42.7396	-0.66027	0.00385725	0.69546
GSONMT00067627001	bromodomain adjacent to zinc finger domain protein 1a-like	1140.59	-0.131161	0.179842	0.99984	1077.16	0.1395	0.236046	0.893125	1142.38	0.0103953	0.899939	0.999937	180.065	0.339485	0.353342	0.67137	141.02	-1.00914	0.000910997	0.0200441	107.709	-0.495085	0.0510958	0.999998
GSONMT00058837001	phc2 protein	1383.73	-0.160638	0.100014	0.99984	1250.23	0.0812579	0.424354	0.975837	1359.29	-0.0802345	0.245286	0.999937	76.7704	0.340618	0.303551	0.62963	56.4521	-1.16193	0.00178742	0.031864	44.3236	-0.711267	0.00248567	0.610194
GSONMT00001134001	pre-mrna-processing factor 6-like	541.856	-0.0500976	0.658981	0.99984	513.1	0.0518206	0.657211	0.998167	532.72	0.00166827	0.986038	0.999937	136.929	0.382572	0.274047	0.60138	106.404	-1.10491	0.000180997	0.00618875	80.0621	-0.545829	0.0290439	0.992801
GSONMT00061790001	myosin heavy non-muscle-like isoform x8	1223.77	0.0145084	0.905563	0.99984	1066.82	-0.202284	0.178852	0.842569	1122.15	-0.185149	0.0690311	0.999937	146.666	0.398679	0.273054	0.600461	115.234	-1.06417	0.00298105	0.0453975	85.6922	-0.482009	0.0679524	0.999998
GSONMT00003684001	importin-13-like isoform x1	1546.48	0.143883	0.127629	0.99984	1484.79	-0.153739	0.119459	0.757667	1452.84	-0.00573428	0.945295	0.999937	107.643	0.408184	0.192849	0.509382	86.0323	-1.02432	0.00199889	0.0343182	63.876	-0.546866	0.0115926	0.854395
GSONMT00023180001	transducin-like enhancer protein 3 isoform x5	1928.82	0.0853913	0.453275	0.99984	1832.85	-0.10181	0.468775	0.99038	1829.05	-0.0164224	0.869022	0.999937	154.608	0.426847	0.182731	0.496497	120.94	-1.1136	0.000967961	0.0207732	89.6781	-0.570198	0.0164135	0.918819
GSONMT00082641001	delta-1-pyrroline-5-carboxylate synthase-like isoform x1	1844.89	0.205516	0.0111293	0.880948	1755.09	-0.246647	0.0136387	0.377613	1694.16	-0.0405932	0.583511	0.999937	67.7329	0.444564	0.049207	0.245706	54.9122	-1.01991	0.00139391	0.0265634	40.445	-0.541159	0.00854273	0.823598
GSONMT00007052001	u4 u6 small nuclear ribonucleoprotein prp3-like	771.923	0.0158223	0.846339	0.99984	721.54	-0.0554325	0.628244	0.997348	739.159	-0.0384573	0.597302	0.999937	74.0954	0.473674	0.0676363	0.292409	61.4543	-1.04076	0.000508009	0.0133079	43.8557	-0.480565	0.0328539	0.999998
GSONMT00035798001	arrestin domain-containing protein 1-like	1237.99	0.0394532	0.578286	0.99984	1181.74	-0.0367953	0.734224	0.999738	1193.58	0.00399176	0.948772	0.999937	149.589	0.474828	0.116842	0.394551	122.008	-1.03372	0.00235709	0.0388226	88.0316	-0.479996	0.0367574	0.999998
GSONMT00041486001	long-chain fatty acid transport protein 1-like	628.923	-0.0159399	0.877859	0.99984	588.715	-0.0137541	0.894516	0.999852	608.098	-0.0271776	0.762091	0.999937	119.348	0.496487	0.0829344	0.327622	100.115	-1.03658	0.000292627	0.00907112	70.7717	-0.437695	0.0570396	0.999998
GSONMT00065179001	phosphatidylinositol 3,4,5-trisphosphate 3-phosphatase and dual-specificity protein phosphatase PTEN-like	1479.38	0.212381	0.0249689	0.99984	1416.73	-0.230653	0.0757311	0.677239	1360.68	-0.0254294	0.749771	0.999937	98.78	0.499626	0.0979736	0.359912	81.61	-1.02918	0.00271986	0.0426301	58.172	-0.441692	0.064998	0.999998
GSONMT00005862001	lipase maturation factor 2	2332.62	0.0143453	0.912128	0.99984	2175.91	-0.0569682	0.696713	0.998167	2231.26	-0.0397019	0.706656	0.999937	192.883	0.500363	0.164941	0.470997	154.937	-1.14729	0.00186395	0.0326442	110.059	-0.492493	0.055572	0.999998
GSONMT00080217001	zinc finger and btb domain-containing protein 24-like	1445.94	0.0327247	0.834757	0.99984	1319.99	-0.137485	0.275165	0.918997	1355.15	-0.0763883	0.550268	0.999937	81.6916	0.503472	0.152908	0.453904	64.6274	-1.23087	0.000353415	0.0102601	46.3584	-0.504052	0.0580135	0.999998
GSONMT00012723001	mif4g domain-containing protein	723.839	0.224255	0.162618	0.99984	627.054	-0.497286	0.00365045	0.215117	609.554	-0.245565	0.0411568	0.999937	155.421	0.512185	0.110447	0.383403	129.878	-1.06079	0.000511502	0.0133743	91.0586	-0.424343	0.082157	0.999998
GSONMT00050118001	mycophenolic acid acyl-glucuronide mitochondrial-like	2669.81	0.0138416	0.880506	0.99984	2443.53	-0.0994479	0.442124	0.983104	2524.93	-0.0868243	0.259951	0.999937	576.843	0.512828	0.0551984	0.261591	459.158	-1.14971	0.00100466	0.0212987	330.202	-0.548523	0.0204234	0.94454
GSONMT00014508001	microspherule protein 1	425.951	0.0533901	0.704147	0.99984	399.18	-0.0927913	0.576511	0.994313	403.644	-0.0415122	0.682383	0.999937	79.7222	0.520212	0.142664	0.43708	62.3413	-1.24365	0.00196659	0.0339647	44.2577	-0.570177	0.0274965	0.99053
GSONMT00041356001	serine arginine-rich splicing factor 12	255.422	0.0290624	0.851441	0.99984	228.156	-0.15066	0.390766	0.966767	236.921	-0.10944	0.39263	0.999937	65.5129	0.52239	0.122215	0.403426	54.1177	-1.09614	0.00198781	0.034149	37.5527	-0.454002	0.0710325	0.999998
GSONMT00079223001	cyclin-dependent kinase 11b-like isoform x1	536.936	0.0569171	0.73519	0.99984	532.204	0.0023931	0.99044	0.999852	525.274	0.0575484	0.663781	0.999937	271.142	0.524337	0.0804318	0.322665	226.502	-1.07352	6.08689e-05	0.0026743	158.867	-0.451041	0.0428426	0.999998
GSONMT00006174001	folylpolyglutamate mitochondrial-like	2873.04	-0.0415162	0.671636	0.99984	2657.17	-0.0122171	0.92354	0.999852	2775.66	-0.0505114	0.572941	0.999937	410.24	0.528297	0.0941413	0.352015	344.351	-1.04281	0.000854445	0.0192709	241.153	-0.439488	0.0463528	0.999998
GSONMT00073071001	map kinase-interacting serine threonine-protein kinase 1-like	3487.72	0.0226558	0.804795	0.99984	3277.8	-0.0526183	0.653629	0.998167	3345.33	-0.0283618	0.744896	0.999937	133.692	0.534694	0.0657045	0.287766	111.718	-1.05922	0.00104518	0.0218423	78.2354	-0.485572	0.0149513	0.908841
GSONMT00004983001	swi snf-related matrix-associated actin-dependent regulator of chromatin subfamily a member 5-like	633.745	0.0991782	0.349671	0.99984	604.786	-0.109835	0.361553	0.958725	600.554	-0.00823541	0.929587	0.999937	185.343	0.537342	0.119018	0.398503	150.09	-1.21982	6.95592e-05	0.002981	104.814	-0.516106	0.0369337	0.999998
GSONMT00065519001	protein-methionine sulfoxide oxidase mical3-like isoform x2	5241.03	0.115783	0.114726	0.99984	4917.31	-0.16889	0.0790385	0.683317	4897.35	-0.0531753	0.402896	0.999937	167.746	0.541737	0.0521066	0.253225	138.902	-1.0992	0.000238463	0.00773591	97.6364	-0.512743	0.00763799	0.799184
GSONMT00030104001	tubulin polyglutamylase ttll4 isoform x1	1652.08	0.0513581	0.673387	0.99984	1616.6	-0.00150688	0.98987	0.999852	1611.43	0.0505215	0.600406	0.999937	99.6435	0.543145	0.130053	0.416526	75.9683	-1.37158	0.0011186	0.0228796	53.5512	-0.66219	0.0110709	0.84523
GSONMT00018258001	eukaryotic translation initiation factor 4e transporter	2750.49	0.105041	0.306007	0.99984	2550.01	-0.183264	0.132784	0.77728	2554.35	-0.0765126	0.370499	0.999937	63.242	0.551166	0.0558464	0.26291	54.9072	-1.01138	0.00103543	0.0217689	37.4826	-0.401323	0.0681664	0.999998
GSONMT00057200001	kinesin-like protein kif23-like	4951.93	-0.00949842	0.936933	0.99984	4620.99	-0.0294763	0.810831	0.999852	4770.86	-0.0351996	0.735336	0.999937	385.41	0.551561	0.0836114	0.328963	321.803	-1.07374	0.00196734	0.0339647	223.28	-0.444573	0.0576361	0.999998
GSONMT00078165001	c2 domain-containing protein 2-like	1734.41	0.0330961	0.675274	0.99984	1655.22	-0.0303119	0.768498	0.999852	1675.62	0.00341608	0.962855	0.999937	161.257	0.568051	0.0589641	0.270995	132.599	-1.18287	0.000293845	0.00908936	91.6885	-0.525144	0.0206064	0.94454
GSONMT00047363001	protein jumonji	1681.01	-0.0282253	0.863042	0.99984	1671.91	0.117834	0.497226	0.990936	1696.39	0.0716443	0.596741	0.999937	109.612	0.572667	0.056156	0.263744	88.1449	-1.18797	0.00214882	0.0363163	61.6846	-0.580082	0.00679133	0.789018
GSONMT00079717001	ras-related gtp-binding protein c-like	1533.52	0.201595	0.147338	0.99984	1372.34	-0.411574	0.00136089	0.128714	1342.77	-0.174345	0.108741	0.999937	190.503	0.580654	0.138874	0.431614	151.506	-1.3708	8.96137e-05	0.00364451	103.242	-0.587432	0.0206144	0.94454
GSONMT00024608001	pr domain zinc finger protein 2-like	1061.8	0.114596	0.427409	0.99984	915.206	-0.345517	0.0370813	0.545336	934.469	-0.237347	0.0219254	0.999937	121.921	0.580957	0.0134324	0.113679	104.83	-1.01405	0.000377162	0.0107577	72.3626	-0.398114	0.0465757	0.999998
GSONMT00042417001	mitogen-activated protein kinase kinase kinase 4-like	3809.56	-0.0405817	0.699512	0.99984	3641.2	0.0592546	0.62494	0.997348	3756.24	0.0191423	0.83606	0.999937	117.541	0.58817	0.0964048	0.35661	93.2039	-1.28818	0.00218019	0.0367299	64.1637	-0.553106	0.0349055	0.999998
GSONMT00009430001	5 -3 exoribonuclease 1 isoform x1	9102.39	0.00120296	0.983788	0.99984	8651.66	-0.00234231	0.981618	0.999852	8843.84	0.000139675	0.998303	0.999937	756.38	0.589426	0.0830053	0.327761	659.28	-1.01543	0.00323359	0.0479862	443.539	-0.348447	0.13488	0.999998
GSONMT00027934001	polyhomeotic-like protein 2-like	995.976	-0.0685091	0.651964	0.99984	854.258	-0.119337	0.463881	0.989832	929.332	-0.17772	0.135148	0.999937	133.997	0.596068	0.121321	0.402023	114.542	-1.10882	0.00341461	0.0498008	76.0611	-0.372513	0.15553	0.999998
GSONMT00075068001	myosin light chain smooth muscle isoform x1	1950.86	-0.00753765	0.930305	0.99984	1839.97	-0.00910153	0.929623	0.999852	1890.41	-0.014611	0.853537	0.999937	80.7721	0.598905	0.0655214	0.287109	70.9322	-1.02861	0.00183733	0.0323813	47.2705	-0.354646	0.125965	0.999998
GSONMT00000222001	prostaglandin f2 receptor negative regulator-like	2637.7	-0.02635	0.749087	0.99984	2413.17	-0.0550813	0.62984	0.99744	2520.75	-0.0776225	0.354346	0.999937	107.471	0.599163	0.05137	0.251138	91.9751	-1.08506	0.00220296	0.0370017	61.9769	-0.4475	0.0369629	0.999998
GSONMT00062259001	monocyte to macrophage differentiation protein	517.718	0.240498	0.160049	0.99984	479.963	-0.346448	0.0748822	0.675498	449.325	-0.0882259	0.520379	0.999937	137.169	0.601218	0.10778	0.379431	121.039	-1.04477	0.00095904	0.0206932	79.9659	-0.295536	0.257602	0.999998
GSONMT00062812001	inner centromere protein	626.857	0.130336	0.375511	0.99984	564.757	-0.286798	0.0594718	0.630868	563.872	-0.124962	0.321218	0.999937	218.598	0.609833	0.0580934	0.269216	185.92	-1.10234	0.00318199	0.0475747	124.654	-0.401758	0.107797	0.999998
GSONMT00080009001	sentrin-specific protease 1-like	783.76	0.0941449	0.47563	0.99984	736.501	-0.1478	0.236101	0.893125	734.932	-0.0430285	0.676381	0.999937	126.758	0.611634	0.0303706	0.185197	109.103	-1.12216	1.85691e-05	0.00101873	73.164	-0.425261	0.0506439	0.999998
GSONMT00062302001	1-phosphatidylinositol -bisphosphate phosphodiesterase beta-3	1128.29	-0.0294788	0.759089	0.99984	1090.94	0.0710995	0.555246	0.994313	1117.26	0.0430651	0.608554	0.999937	142.567	0.613569	0.0288089	0.179919	122.184	-1.09507	0.000257555	0.00822142	82.4026	-0.417021	0.0538572	0.999998
GSONMT00072767001	5 -amp-activated protein kinase catalytic subunit alpha-1	3976.18	0.0157342	0.876127	0.99984	3769.83	-0.0259885	0.807692	0.999852	3841.5	-0.00830749	0.917892	0.999937	431.942	0.614407	0.0103455	0.0964151	379.647	-1.00492	0.00015082	0.00533975	255.833	-0.351705	0.0728247	0.999998
GSONMT00078974001	centromere-associated protein e-like	9112.95	0.131515	0.263838	0.99984	8527.17	-0.204592	0.0590811	0.629686	8436.03	-0.0608702	0.516087	0.999937	234.203	0.619609	0.0492423	0.245746	203.849	-1.05563	0.00212421	0.0360044	136.391	-0.355053	0.142068	0.999998
GSONMT00054573001	slam family member 5-like	329.995	0.118916	0.516425	0.99984	249.171	-0.640253	0.00136635	0.12878	259.456	-0.27506	0.0444872	0.999937	80.799	0.624647	0.102982	0.369904	59.5205	-1.83581	1.56763e-08	2.22007e-06	40.2081	-0.777694	0.00426976	0.732585
GSONMT00035456001	tumor suppressor candidate 2	1802.04	0.054612	0.470058	0.99984	1717.18	-0.0579057	0.566871	0.994313	1729.55	-0.00346583	0.960626	0.999937	281.533	0.635252	0.0174381	0.133503	248.642	-1.04639	6.99578e-05	0.00299348	165.264	-0.341572	0.116981	0.999998
GSONMT00035423001	cullin-4b	1673.34	0.126191	0.069118	0.99984	1595.9	-0.140183	0.171753	0.834213	1575.71	-0.0156021	0.81311	0.999937	138.572	0.643605	0.0387433	0.213105	119.617	-1.15022	0.00011902	0.0044872	78.9839	-0.408969	0.0776464	0.999998
GSONMT00034551001	protein sel-1 homolog 1	2584.07	0.00611031	0.962995	0.99984	2266.5	-0.183855	0.181276	0.84353	2385.46	-0.164221	0.127634	0.999937	186.886	0.647966	0.0441055	0.230714	158.088	-1.22885	5.1773e-05	0.00236789	104.489	-0.467104	0.0454082	0.999998
GSONMT00008971001	microtubule-associated serine threonine-protein kinase 3-like isoform x2	3727.12	-0.0291977	0.820109	0.99984	3599.07	0.0687874	0.588779	0.994313	3688.99	0.0355942	0.746228	0.999937	81.4138	0.66321	0.0528861	0.255778	69.1415	-1.17099	0.00147068	0.0276114	45.8438	-0.423358	0.0703471	0.999998
GSONMT00076489001	s-adenosylmethionine decarboxylase proenzyme	3647.1	0.20262	0.118685	0.99984	3770.57	-0.067604	0.603766	0.994313	3523.6	0.138474	0.169296	0.999937	232.556	0.664711	0.0341626	0.197544	208.095	-1.04177	0.00130215	0.025387	135.137	-0.312983	0.168831	0.999998
GSONMT00056292001	solute carrier family 35 member f5	788.394	-0.0746565	0.571281	0.99984	710.705	-0.0188013	0.911282	0.999852	757.673	-0.0821379	0.497595	0.999937	78.5653	0.666423	0.0351177	0.200704	66.7302	-1.15697	0.00341657	0.0498008	43.8518	-0.474902	0.0242395	0.969012
GSONMT00015243001	kinesin-like protein kif23-like	1635.92	0.0396964	0.514588	0.99984	1522.91	-0.0980871	0.22939	0.888841	1552.43	-0.0572629	0.264335	0.999937	108.734	0.668005	0.0191529	0.141155	97.2479	-1.04894	0.000661296	0.0160291	63.4959	-0.307169	0.192998	0.999998
GSONMT00007977001	translocating chain-associated membrane protein 1-like 1-like	1908.27	0.192007	0.125554	0.99984	1743.17	-0.336589	0.00808532	0.302801	1704.13	-0.129382	0.187312	0.999937	111.889	0.678368	0.0501394	0.248337	93.6141	-1.28727	0.000621197	0.0153234	60.9275	-0.504009	0.0377951	0.999998
GSONMT00017747001	homeobox 1b-like	1001.55	0.318341	0.0185472	0.95909	1072.95	-0.546665	0.00398529	0.220926	561.052	-0.0177693	0.849134	0.999937	1453.28	0.681327	0.199366	0.517231	1282.89	-1.46361	0.00238061	0.0389769	711.926	-0.207628	0.432173	0.999998
GSONMT00067217001	probable trna (uracil-o -)-methyltransferase-like isoform x2	525.066	0.00353081	0.978148	0.99984	491.288	-0.0398094	0.781188	0.999852	504.509	-0.0316497	0.779316	0.999937	69.7306	0.683624	0.0779044	0.31622	62.7206	-1.15948	0.000101446	0.00396949	39.2989	-0.291156	0.274922	0.999998
GSONMT00062262001	kinesin-like protein kif23-like	1682.54	0.0363297	0.570574	0.99984	1566.62	-0.0944344	0.231799	0.890303	1598.06	-0.0566898	0.25877	0.999937	110.897	0.687993	0.0130748	0.111754	99.6519	-1.05764	0.000673218	0.0162898	64.526	-0.304684	0.191867	0.999998
GSONMT00033024001	ras gtpase-activating-like protein iqgap1-like	1800.09	0.108317	0.248238	0.99984	1736.35	-0.0957192	0.416414	0.972964	1714.31	0.0125835	0.850873	0.999937	89.0421	0.690849	0.0373242	0.208588	76.3131	-1.26721	7.50268e-05	0.00315712	48.9518	-0.451023	0.0640295	0.999998
GSONMT00041494001	pyridoxal-dependent decarboxylase domain-containing protein 1	1391.14	0.0584521	0.667842	0.99984	1257.77	-0.176184	0.255283	0.908704	1286.89	-0.114449	0.281744	0.999937	80.5424	0.694851	0.00565978	0.0659803	71.3162	-1.08471	0.000694369	0.016712	46.524	-0.39625	0.028898	0.992801
GSONMT00078943001	zinc finger and btb domain-containing protein 34	1028.71	0.0891709	0.373215	0.99984	1006.37	-0.0426124	0.663473	0.998167	993.828	0.0475914	0.582796	0.999937	63.2325	0.695604	0.00309939	0.0445742	57.2922	-1.01478	0.000945297	0.0204441	37.217	-0.293743	0.175656	0.999998
GSONMT00061767001	comm domain-containing protein 2	963.285	0.12042	0.310197	0.99984	937.66	-0.0842724	0.609047	0.995449	918.467	0.027546	0.800864	0.999937	144.099	0.696185	0.0343462	0.19795	132.719	-1.00826	0.00108025	0.022424	84.1401	-0.22587	0.369562	0.999998
GSONMT00077681001	lysophospholipid acyltransferase 5	3054.16	-0.00483753	0.970508	0.99984	2794.87	-0.0727938	0.641059	0.99796	2902.73	-0.0721944	0.524536	0.999937	243.741	0.696742	0.00550844	0.0647916	210.865	-1.14929	0.000978806	0.0209195	137.719	-0.433882	0.0372567	0.999998
GSONMT00047282001	protein fam83g	3184.12	0.167832	0.321447	0.99984	2956.39	-0.287371	0.0842385	0.695792	2857.97	-0.0753049	0.568445	0.999937	96.1052	0.696875	0.0342928	0.197817	78.0975	-1.42483	0.000139396	0.00506382	50.6571	-0.554321	0.0336628	0.999998
GSONMT00000836001	e3 ubiquitin-protein ligase rnf14	1030.28	0.118199	0.422647	0.99984	931.285	-0.252589	0.119544	0.757832	932.928	-0.118735	0.329191	0.999937	111.849	0.704286	0.0533313	0.256981	101.184	-1.10625	0.00163854	0.0301144	63.5956	-0.283905	0.271115	0.999998
GSONMT00080044001	carbonic anhydrase mitochondrial-like	2446.81	0.0846988	0.409002	0.99984	2281.44	-0.149597	0.156945	0.818457	2293.78	-0.0595091	0.483442	0.999937	206.106	0.709402	0.00685631	0.0746094	185.266	-1.09338	3.83567e-05	0.00184821	119.114	-0.338399	0.0846293	0.999998
GSONMT00031586001	nucleolysin tia-1 isoform p40-like	1446.88	0.178225	0.0857224	0.99984	1345.28	-0.280313	0.00144911	0.133352	1317.21	-0.0864733	0.319873	0.999937	156.306	0.711852	0.0417668	0.223598	138.816	-1.16693	0.00042557	0.0117904	87.734	-0.325764	0.204029	0.999998
GSONMT00008578001	mediator of rna polymerase ii transcription subunit 25-like isoform x5	1500.11	0.0067082	0.954805	0.99984	1471.48	0.0545061	0.727211	0.999142	1484.43	0.0644094	0.506972	0.999937	141.239	0.714017	0.0446776	0.232683	131.057	-1.05497	0.00091846	0.0201131	81.6827	-0.233463	0.350297	0.999998
GSONMT00061899001	poly	3744.66	-0.0260688	0.831665	0.99984	3392.97	-0.0672217	0.674292	0.998167	3559.74	-0.0925077	0.367621	0.999937	248.063	0.714112	0.0274763	0.175159	225.12	-1.04628	0.00258033	0.0412574	142.62	-0.277204	0.237417	0.999998
GSONMT00002258001	lysophospholipid acyltransferase 5	2516.61	-0.0159152	0.886556	0.99984	2275.53	-0.0928697	0.427782	0.97727	2381.39	-0.101459	0.291278	0.999937	197.48	0.715202	0.00525171	0.0628141	173.68	-1.13774	0.000658774	0.0160117	111.945	-0.39431	0.0619021	0.999998
GSONMT00057050001	tumor protein d54-like isoform x1	361.053	0.244244	0.132833	0.99984	338.342	-0.359615	0.0276632	0.491648	317.685	-0.0738061	0.569672	0.999937	150.758	0.715364	0.0127101	0.110098	136.827	-1.02684	0.00326922	0.0483605	87.3166	-0.278241	0.228925	0.999998
GSONMT00006057001	cullin-4b	5498.26	0.177054	0.0157751	0.924456	5238.46	-0.209521	0.0112761	0.351563	5099.48	-0.0302394	0.611357	0.999937	710.183	0.715765	0.00729271	0.0773278	637.904	-1.11011	1.50492e-06	0.000121698	409.609	-0.323535	0.123014	0.999998
GSONMT00052009001	protein jumonji	3316.36	0.0304761	0.850189	0.99984	3233.06	0.00802387	0.962883	0.999852	3241.56	0.0365187	0.778096	0.999937	203.237	0.722203	0.00855294	0.0857282	178.269	-1.15064	0.00102069	0.0215296	114.829	-0.403422	0.057842	0.999998
GSONMT00051224001	zinc finger protein 180	4068.15	0.0588159	0.724017	0.99984	3582.5	-0.218028	0.238891	0.895138	3690.5	-0.150262	0.236559	0.999937	738.473	0.724098	0.0442635	0.231355	632.845	-1.28697	0.000311045	0.00945298	400.841	-0.415099	0.107422	0.999998
GSONMT00034641001	btb poz domain-containing protein kctd5	1953.31	0.14398	0.258883	0.99984	1722.31	-0.350825	0.0116816	0.353096	1731.51	-0.195998	0.0516722	0.999937	414.183	0.7265	0.00897202	0.0882693	388.425	-1.0012	5.26005e-07	4.9245e-05	245.053	-0.210537	0.31236	0.999998
GSONMT00036366001	riboflavin kinase	912.451	0.0713378	0.341067	0.99984	892.786	-0.0151271	0.891447	0.999852	887.094	0.054872	0.460947	0.999937	133.513	0.736838	0.00221023	0.0358345	123.498	-1.03495	0.000102753	0.004015	77.8499	-0.265181	0.191051	0.999998
GSONMT00039965001	protein c6orf106 like partial	1512.03	0.0831871	0.374307	0.99984	1389.42	-0.177875	0.121131	0.760308	1405.79	-0.0910682	0.301086	0.999937	94.4056	0.741187	0.0288138	0.179919	73.8905	-1.64383	1.48776e-05	0.000850552	47.4812	-0.787204	0.000682907	0.370985
GSONMT00059843001	lysine-specific demethylase 7-like	3913.35	0.0363569	0.66817	0.99984	3739.37	-0.032365	0.683544	0.998167	3780.13	0.00568619	0.936277	0.999937	147.404	0.742099	0.0139328	0.116151	137.101	-1.0308	0.00134303	0.0258586	85.6411	-0.256404	0.220411	0.999998
GSONMT00081483001	glycosyltransferase 8 domain-containing protein 1	838.716	0.198831	0.0924223	0.99984	834.62	-0.135362	0.335062	0.944275	792.364	0.0606387	0.549975	0.999937	167.17	0.744339	0.0199679	0.144979	148.59	-1.23856	5.40279e-07	5.01099e-05	92.8733	-0.369735	0.116359	0.999998
GSONMT00072443001	wash complex subunit ccdc53-like	1474.05	0.0660298	0.565466	0.99984	1357.92	-0.153587	0.203804	0.868028	1378.13	-0.0783319	0.44315	0.999937	135.557	0.744393	0.00761259	0.0793408	125.244	-1.04473	0.000808239	0.0186048	78.4405	-0.270664	0.200295	0.999998
GSONMT00062836001	zinc finger protein 568	892.774	0.114486	0.416943	0.99984	890.984	-0.0342381	0.856207	0.999852	864.356	0.0702598	0.562276	0.999937	97.3185	0.750136	0.0544279	0.259729	90.7013	-1.10628	0.0025745	0.0412562	54.9515	-0.211936	0.435614	0.999998
GSONMT00043478001	max dimerization protein 1 isoform x2	952.524	-0.022221	0.883421	0.99984	924.458	0.0687043	0.658889	0.998167	944.537	0.0388904	0.760328	0.999937	74.6522	0.751325	0.00156883	0.0285112	68.6992	-1.02572	0.000757454	0.0178567	43.7557	-0.254522	0.239383	0.999998
GSONMT00064644001	nicotinamide phosphoribosyltransferase	474.156	0.0545574	0.729288	0.99984	413.153	-0.249945	0.132783	0.77728	428.468	-0.16454	0.201273	0.999937	130.383	0.751632	0.00405383	0.0530507	122.295	-1.01532	0.000211972	0.00703187	75.9166	-0.225266	0.295017	0.999998
GSONMT00034784001	unc93-like protein mfsd11	854.117	0.0848166	0.367251	0.99984	818.88	-0.0779244	0.561876	0.994313	815.823	0.00423698	0.961809	0.999937	76.2328	0.757909	0.0193171	0.141908	67.3712	-1.22759	0.000312108	0.00946468	42.1412	-0.387538	0.097989	0.999998
GSONMT00051551001	n -adenine-specific dna methyltransferase 2	893.144	0.0254648	0.806202	0.99984	779.748	-0.221796	0.0805251	0.685379	818.027	-0.199657	0.00887779	0.999937	91.8339	0.762356	0.010885	0.0994936	82.5234	-1.09827	0.00119502	0.0239024	52.3346	-0.293382	0.179972	0.999998
GSONMT00041780001	peroxisomal membrane protein pex13	5034.66	0.0337397	0.765903	0.99984	4522.6	-0.160349	0.272426	0.918434	4680.22	-0.120761	0.263807	0.999937	306.957	0.776237	0.00670778	0.0736055	288.383	-1.02594	0.00133431	0.0257618	178.379	-0.232692	0.237014	0.999998
GSONMT00062529001	carboxy-terminal domain rna polymerase ii polypeptide a small phosphatase 1	245.81	0.122166	0.471462	0.99984	212.618	-0.331375	0.0807873	0.686152	214.828	-0.181055	0.17901	0.999937	74.9575	0.780812	0.0103365	0.0964001	64.8003	-1.35741	7.10119e-06	0.000459666	40.2454	-0.459488	0.0546804	0.999998
GSONMT00059234001	ring finger protein 141	621.713	0.11792	0.492882	0.99984	583.253	-0.171262	0.374256	0.963651	572.295	-0.0385247	0.781297	0.999937	77.2573	0.781623	0.027863	0.176616	73.0124	-1.07346	0.00190867	0.0332397	44.1026	-0.193942	0.45677	0.999998
GSONMT00040669001	histone deacetylase complex subunit sap30l	3134.95	0.024275	0.736506	0.99984	2908.08	-0.0872467	0.306643	0.929646	2981.54	-0.0613263	0.295622	0.999937	87.729	0.78488	0.00784607	0.0808721	82.8509	-1.00985	0.000108181	0.00418025	51.5066	-0.16312	0.471655	0.999998
GSONMT00022231001	serine threonine-protein phosphatase 4 regulatory subunit 2-a	1473.42	0.0237271	0.788643	0.99984	1385.38	-0.0532703	0.620268	0.996985	1413.36	-0.0283083	0.704123	0.999937	110.778	0.787149	0.00153848	0.0281052	96.2919	-1.31583	3.73413e-05	0.00181495	60.3283	-0.519594	0.00703987	0.789018
GSONMT00015297001	unc93-like protein mfsd11 isoform x1	604.775	0.0497519	0.576334	0.99984	573.592	-0.0601919	0.642838	0.998167	579.507	-0.011561	0.894822	0.999937	65.4909	0.787286	0.0108614	0.0993474	57.9256	-1.274	0.000111569	0.00428152	35.7631	-0.406845	0.0795783	0.999998
GSONMT00082537001	gamma-adducin-like isoform x1	1571.71	0.168309	0.297781	0.99984	1477.67	-0.220101	0.244032	0.899573	1427.99	-0.0572868	0.631652	0.999937	183.926	0.787929	0.00395825	0.0522178	173.407	-1.04191	8.16928e-05	0.00337586	106.824	-0.212745	0.301887	0.999998
GSONMT00057923001	ets-related transcription factor elf-1-like isoform x1	949.837	0.156033	0.301268	0.99984	902.203	-0.181297	0.321426	0.939554	876.005	-0.0280934	0.832068	0.999937	64.6879	0.79094	0.0166352	0.129556	55.9476	-1.3644	0.000244906	0.00788315	34.1395	-0.459968	0.0670564	0.999998
GSONMT00045147001	sarcoplasmic endoplasmic reticulum calcium atpase 2-like isoform x2	4074.41	0.0393314	0.622313	0.99984	3803.67	-0.0910956	0.271067	0.917159	3874.56	-0.0487275	0.467829	0.999937	106.953	0.792389	0.00624703	0.0703194	97.1247	-1.1545	0.000460582	0.0125242	60.1988	-0.332951	0.103201	0.999998
GSONMT00036976001	zinc finger protein 500	1226.25	0.0375082	0.789505	0.99984	1081.92	-0.20379	0.185142	0.848111	1124.97	-0.150225	0.202395	0.999937	153.14	0.792469	0.0156398	0.124949	141.669	-1.14907	2.08545e-05	0.00112538	86.5308	-0.254341	0.286756	0.999998
GSONMT00072958001	ero1-like protein beta	3004.88	0.11513	0.198034	0.99984	2713.99	-0.254367	0.035426	0.541703	2738.43	-0.138486	0.109247	0.999937	73.0706	0.794571	0.00432982	0.0552797	65.5023	-1.20315	0.000441917	0.012123	40.4485	-0.379511	0.0775729	0.999998
GSONMT00019109001	ets translocation variant 5-like isoform x1	2897.8	-0.122765	0.351774	0.99984	2855.67	0.215287	0.1459	0.799569	2979.97	0.0873075	0.429937	0.999937	178.844	0.798871	0.00204417	0.0341042	168.276	-1.00626	0.00317585	0.0475132	104.305	-0.211117	0.309747	0.999998
GSONMT00046157001	serine threonine-protein phosphatase 4 regulatory subunit 3-like isoform x1	840.674	-0.0982112	0.404384	0.99984	775.017	0.0546402	0.65695	0.998167	823.862	-0.0444041	0.616636	0.999937	78.6762	0.798981	0.00560344	0.0656453	72.8145	-1.14394	0.000245128	0.00788315	44.3274	-0.287847	0.209383	0.999998
GSONMT00020572001	dna excision repair protein ercc-8-like	725.102	0.246864	0.153936	0.99984	709.778	-0.306325	0.057227	0.620692	649.874	-0.00117576	0.993178	0.999937	86.1651	0.800867	0.0312365	0.188066	79.0096	-1.20718	0.00115378	0.0234408	47.0317	-0.271773	0.31109	0.999998
GSONMT00012879001	synaptobrevin homolog ykt6	2541.72	0.0866868	0.376812	0.99984	2330.72	-0.195776	0.0205943	0.440288	2357.14	-0.0989906	0.217974	0.999937	103.878	0.802186	0.0127257	0.110141	97.8784	-1.06112	0.000195082	0.00658908	60.1927	-0.178422	0.448303	0.999998
GSONMT00025627001	sodium hydrogen exchanger 8-like	485.087	0.239337	0.0558954	0.99984	477.639	-0.221934	0.062384	0.639509	448.669	0.0291032	0.77934	0.999937	69.1536	0.807111	0.00771322	0.0800706	61.5333	-1.26295	0.000393788	0.0110637	37.4931	-0.395386	0.0942654	0.999998
GSONMT00055834001	tetratricopeptide repeat protein mitochondrial-like	646.201	0.19932	0.275638	0.99984	577.315	-0.446222	0.0190878	0.428842	544.298	-0.128648	0.35925	0.999937	175.729	0.810298	0.0669569	0.290432	159.184	-1.29668	0.00254915	0.0409262	92.1313	-0.283407	0.309225	0.999998
GSONMT00049548001	deubiquitinating protein vcip135	1570.85	-0.0742025	0.489634	0.99984	1379.63	-0.0859063	0.463837	0.989832	1484.51	-0.150104	0.121055	0.999937	87.7116	0.811568	0.00246822	0.0385255	81.6943	-1.10455	0.000866357	0.0194519	50.015	-0.277179	0.198651	0.999998
GSONMT00082714001	e3 ubiquitin-protein ligase rnf14	1416.95	-0.00607742	0.956007	0.99984	1248.63	-0.163039	0.180565	0.84353	1316.15	-0.15957	0.0951684	0.999937	157.18	0.81263	0.0121519	0.106783	143.782	-1.14985	0.000931291	0.0203144	88.0172	-0.271425	0.262628	0.999998
GSONMT00079669001	5 -amp-activated protein kinase subunit gamma-2 isoform x2	1355.35	-0.00901771	0.919195	0.99984	1226.23	-0.104558	0.27398	0.918828	1279.84	-0.109903	0.131088	0.999937	108.928	0.813506	0.000220785	0.00727423	99.701	-1.13024	0.000125074	0.00468382	61.9104	-0.299504	0.142755	0.999998
GSONMT00080619001	kinesin-1 heavy chain	6000.88	0.0731029	0.386862	0.99984	5614.48	-0.124639	0.2286	0.888525	5661.64	-0.0505143	0.477084	0.999937	189.716	0.814436	0.0031823	0.0453425	178.419	-1.05125	0.00277079	0.0432098	108.763	-0.23543	0.243733	0.999998
GSONMT00080729001	vacuolar protein sorting-associated protein 26b-like	3450.6	0.0891737	0.134038	0.99984	3315.34	-0.0785682	0.450925	0.98611	3298.78	0.00892765	0.8884	0.999937	192.682	0.820679	0.00378063	0.0506469	181.855	-1.07563	0.0008124	0.0186544	110.122	-0.240969	0.223092	0.999998
GSONMT00059689001	glutamine and serine-rich protein 1-like isoform x1	2848.43	0.0419193	0.712279	0.99984	2690	-0.0611022	0.697289	0.998167	2724.49	-0.0212898	0.82699	0.999937	63.6999	0.831385	0.0191168	0.141073	56.9916	-1.21614	0.00185495	0.0325479	34.8205	-0.307106	0.205274	0.999998
GSONMT00041392001	neutral amino acid transporter b -like	859.871	0.11681	0.417617	0.99984	847.416	-0.0747725	0.570071	0.994313	824.147	0.0476158	0.680895	0.999937	72.1228	0.843187	0.00495267	0.0605452	70.9261	-1.00759	0.000616675	0.0152253	41.8619	-0.125948	0.575522	0.999998
GSONMT00031576001	dimethylglycine mitochondrial	2201.53	0.0374344	0.81598	0.99984	1928.33	-0.185828	0.337749	0.946257	2007.27	-0.137901	0.304996	0.999937	185.267	0.846251	0.0299666	0.184091	170.078	-1.31608	7.11604e-05	0.00302638	98.8908	-0.280812	0.295784	0.999998
GSONMT00069447001	probable palmitoyltransferase zdhhc6	1576.89	0.00595892	0.943915	0.99984	1485.73	-0.0279195	0.819123	0.999852	1521.39	-0.0205899	0.791121	0.999937	556.534	0.84898	0.00813423	0.0828628	544.472	-1.02099	0.000922209	0.0201636	322.153	-0.119967	0.603869	0.999998
GSONMT00004676001	calcium calmodulin-dependent protein kinase type 1g-like	460.681	0.309754	0.0911902	0.99984	392.206	-0.722266	0.000355096	0.06197	345.453	-0.263161	0.0605986	0.999937	176.94	0.852047	0.0436029	0.229209	150.579	-1.64314	2.59617e-05	0.00135892	86.3904	-0.526954	0.0491507	0.999998
GSONMT00027174001	cd166 antigen homolog a-like isoform x2	1653.84	0.233497	0.0910357	0.99984	1525.84	-0.38101	0.00271695	0.18315	1460.91	-0.110104	0.340584	0.999937	106.886	0.852797	0.000410675	0.0112241	96.5323	-1.17485	0.000698935	0.0167955	59.6341	-0.31739	0.153093	0.999998
GSONMT00010387001	neutral amino acid transporter b -like	2438.6	0.150911	0.278774	0.99984	2340.88	-0.169448	0.243849	0.899198	2273.82	-0.00923354	0.937209	0.999937	136.704	0.856495	0.00297796	0.0436678	134.571	-1.02156	0.000324835	0.00970297	79.2166	-0.131467	0.537069	0.999998
GSONMT00003786001	n-acetylgalactosaminyltransferase 7	5284.72	-0.0342907	0.702399	0.99984	4922.83	-0.00530268	0.954742	0.999852	5118.7	-0.0375767	0.628197	0.999937	152.5	0.858236	0.00568244	0.0661285	142.839	-1.15078	0.00143577	0.0271386	84.9233	-0.257469	0.270576	0.999998
GSONMT00054237001	an1-type zinc finger protein 3	2290.44	-0.0394571	0.646029	0.99984	2185.32	0.0538801	0.593583	0.994313	2254.3	0.0160209	0.812089	0.999937	230.319	0.861362	0.00636585	0.0710759	211.037	-1.20999	0.00180408	0.0320179	125.307	-0.318808	0.177131	0.999998
GSONMT00003835001	solute carrier family 25 member 43-like	246.264	0.0728967	0.56312	0.99984	226.093	-0.156666	0.303543	0.928177	229.103	-0.0836129	0.42953	0.999937	72.167	0.862013	0.00532804	0.0634041	68.019	-1.10886	0.0027007	0.0423772	40.3201	-0.236062	0.257739	0.999998
GSONMT00069929001	guanine nucleotide-binding protein g subunit alpha	4410.27	0.116341	0.178963	0.99984	4192.68	-0.138562	0.201973	0.867062	4153.2	-0.0221683	0.772214	0.999937	683.282	0.8664	3.66811e-05	0.00188193	663.505	-1.01777	9.21818e-05	0.0037004	398.631	-0.146221	0.432585	0.999998
GSONMT00071799001	microcephalin-like isoform x2	2103.33	0.214652	0.213743	0.99984	2109.32	-0.198855	0.238577	0.894953	1945.26	0.042367	0.759469	0.999937	140.157	0.872121	0.0039788	0.0523306	126.509	-1.28572	0.000324191	0.0096941	75.5564	-0.374549	0.0961436	0.999998
GSONMT00081733001	calcium calmodulin-dependent protein kinase type 1g-like	1368.8	0.303735	0.097232	0.99984	1138.02	-0.779942	0.000128209	0.0386761	1002.7	-0.304889	0.0297862	0.999937	832.979	0.875829	0.0244806	0.163579	718.791	-1.55221	6.06644e-05	0.00266952	415.955	-0.514183	0.0407765	0.999998
GSONMT00041027001	ph domain leucine-rich repeat-containing protein phosphatase 1-like	3401.29	0.15713	0.156306	0.99984	3330.19	-0.121742	0.354905	0.955248	3221.18	0.0327524	0.754777	0.999937	74.927	0.880579	0.0207531	0.148414	63.4141	-1.50482	0.000837046	0.0190479	37.6544	-0.527653	0.0400887	0.999998
GSONMT00071112001	ctd small phosphatase-like protein 2	3600.22	0.0408582	0.765852	0.99984	3300.98	-0.129142	0.367861	0.959652	3377.83	-0.0806043	0.453411	0.999937	382.082	0.881477	0.00203286	0.0339589	374.779	-1.04719	0.000141601	0.00511205	219.847	-0.124988	0.572813	0.999998
GSONMT00050549001	caspase 3	747.269	-0.0421169	0.78273	0.99984	664.531	-0.0806217	0.61792	0.996524	706.329	-0.108599	0.387181	0.999937	72.9073	0.883196	0.0159517	0.126607	72.9436	-1.0282	0.00341351	0.0498008	41.629	-0.0861972	0.732627	0.999998
GSONMT00078668001	adapter molecule crk	2332.61	0.137696	0.339887	0.99984	2190.93	-0.192391	0.242078	0.898105	2152.57	-0.0516678	0.647866	0.999937	220.017	0.884822	0.000183148	0.00632552	210.704	-1.10451	9.11818e-05	0.00367082	125.319	-0.21571	0.216207	0.999998
GSONMT00012475001	ethanolamine kinase 1	2970.85	0.0705611	0.463465	0.99984	2873.18	-0.0453026	0.703722	0.999142	2863.81	0.0258698	0.735151	0.999937	93.0979	0.887223	0.00525371	0.0628141	87.9207	-1.15832	0.00189749	0.0330656	51.4157	-0.235916	0.324407	0.999998
GSONMT00029364001	dna (cytosine-5)-methyltransferase 1-like	7181.03	0.152365	0.0399338	0.99984	6772.91	-0.201417	0.03104	0.515334	6663.94	-0.0490038	0.438257	0.999937	574.98	0.892342	0.000626453	0.0149389	543.907	-1.15808	0.000113947	0.00433106	321.701	-0.244567	0.213941	0.999998
GSONMT00077873001	apoptosis-associated speck-like protein containing a card	388.259	0.350248	0.0527049	0.99984	330.285	-0.719376	0.000345634	0.0615093	292.811	-0.304944	0.0263338	0.999937	117.646	0.893483	0.00877402	0.0871407	107.084	-1.28423	0.00146529	0.0275835	62.5689	-0.292293	0.279519	0.999998
GSONMT00023420001	leucine-rich repeat protein shoc-2	3957.61	0.0432729	0.645084	0.99984	3716.21	-0.0811091	0.431512	0.980008	3772.51	-0.0351812	0.660931	0.999937	140.517	0.893986	0.00359684	0.0489815	124.892	-1.3355	0.00118177	0.0237538	73.9732	-0.396451	0.11739	0.999998
GSONMT00014377001	secretogranin-2-like	601.741	0.258059	0.148236	0.99984	627.302	-0.283247	0.177813	0.842215	518.366	0.0404636	0.765292	0.999937	157.906	0.895173	0.0451102	0.234097	153.581	-1.24063	0.00123354	0.0244421	83.7235	-0.138138	0.623687	0.999998
GSONMT00035571001	protein fam76b	6110.28	0.0857855	0.358164	0.99984	5847.94	-0.0840206	0.528113	0.994313	5826.96	-0.000915523	0.991175	0.999937	1283.69	0.90131	5.73456e-05	0.00262725	1271.8	-1.00942	7.70311e-05	0.00322202	749.526	-0.0998655	0.58021	0.999998
GSONMT00065365001	dna topoisomerase 1-like isoform x1	8740.37	0.035798	0.83234	0.99984	8441.64	-0.0173083	0.928515	0.999852	8469.96	0.0185894	0.889207	0.999937	873.697	0.904012	0.000864204	0.0187927	850.46	-1.06688	0.00107742	0.0223819	497.674	-0.148484	0.504455	0.999998
GSONMT00015183001	zinc finger protein 180-like	1295.62	-0.000814289	0.996119	0.99984	1161.64	-0.100056	0.604432	0.994313	1215.2	-0.0963428	0.463442	0.999937	108.697	0.910442	0.00638973	0.0712649	97.1547	-1.4505	1.85176e-05	0.00101873	56.292	-0.399491	0.116896	0.999998
GSONMT00034448001	coiled-coil domain-containing protein 94-like	2326.58	0.0484681	0.718716	0.99984	2226.65	-0.0422338	0.806063	0.999852	2238.11	0.00467433	0.966275	0.999937	201.512	0.916121	5.44514e-05	0.00256657	197.918	-1.01864	0.000327488	0.0097613	117.274	-0.106359	0.601732	0.999998
GSONMT00059414001	tumor-associated calcium signal transducer 2 precursor	947.771	0.21833	0.233538	0.99984	825.74	-0.488427	0.0177814	0.419123	765.19	-0.154571	0.266323	0.999937	524.903	0.917727	0.024459	0.163525	508.777	-1.222	0.00146523	0.0275835	281.318	-0.168477	0.534272	0.999998
GSONMT00075835001	scm-like with four mbt domains protein 1	652.249	-0.0273929	0.856658	0.99984	588.021	-0.0692674	0.686165	0.998167	618.583	-0.0975748	0.378421	0.999937	70.779	0.923107	0.00200195	0.0336359	68.2254	-1.16267	8.22797e-05	0.00338572	39.1357	-0.191677	0.390461	0.999998
GSONMT00026199001	stromal interaction molecule 1-like	483.741	0.20072	0.150498	0.99984	469.506	-0.212703	0.115511	0.753993	446.717	0.00235154	0.982865	0.999937	97.3467	0.925438	0.00323245	0.0458324	93.4576	-1.20083	6.53877e-05	0.0028283	53.6899	-0.19708	0.420752	0.999998
GSONMT00010119001	monoacylglycerol lipase abhd6	248.857	0.0300053	0.840801	0.99984	231.252	-0.082455	0.620476	0.996985	235.981	-0.048122	0.684888	0.999937	63.0829	0.933532	0.00455131	0.0571591	61.9282	-1.14412	0.00163438	0.0300866	34.8184	-0.163197	0.516112	0.999998
GSONMT00069784001	atp-binding cassette sub-family b member mitochondrial	3180.94	0.106775	0.221075	0.99984	2966.36	-0.175875	0.0563381	0.619069	2966.33	-0.0661642	0.299702	0.999937	74.0439	0.936435	0.00273056	0.0413137	70.549	-1.25034	0.00020689	0.00690433	40.1355	-0.26583	0.246427	0.999998
GSONMT00004096001	serine arginine repetitive matrix protein 2-like isoform x2	1440.51	-0.0748619	0.537895	0.99984	1347.73	0.0561475	0.68401	0.998167	1415.87	-0.0172251	0.868536	0.999937	171.896	0.953006	1.1903e-05	0.000834809	170.484	-1.0411	0.00334939	0.0491814	98.1017	-0.115666	0.614963	0.999998
GSONMT00068660001	protein fam114a2-like isoform x1	663.413	0.0784742	0.384604	0.99984	646.837	-0.0322887	0.7915	0.999852	641.966	0.0464867	0.476112	0.999937	72.7372	0.953777	0.00283028	0.0421641	73.6448	-1.0994	0.000246317	0.00790792	41.064	-0.0905838	0.707551	0.999998
GSONMT00064002001	carbonic anhydrase mitochondrial-like	1262.86	0.0171083	0.884125	0.99984	1208.01	-0.00724558	0.958648	0.999852	1226.45	0.0108326	0.909393	0.999937	107.742	0.956208	1.24883e-06	0.000147159	98.3266	-1.33818	2.76971e-05	0.00143046	57.4427	-0.376484	0.0708954	0.999998
GSONMT00003587001	stromal interaction molecule 1 precursor	766.031	0.219865	0.0144629	0.917088	751.544	-0.191429	0.0554784	0.618623	714.188	0.031048	0.668285	0.999937	110.15	0.967139	0.000288232	0.00879543	110.613	-1.10728	3.97399e-05	0.00189522	62.2393	-0.104578	0.637164	0.999998
GSONMT00067228001	ctd nuclear envelope phosphatase 1	4070.22	0.148652	0.0651992	0.99984	3893.27	-0.16331	0.104841	0.738708	3814.12	-0.0145271	0.835199	0.999937	129.971	0.978283	1.38954e-05	0.000924945	129.211	-1.0459	0.0016602	0.030293	74.2436	-0.100153	0.633134	0.999998
GSONMT00044179001	sortilin-like	2324.53	-0.0673699	0.552201	0.99984	2254.93	0.118495	0.38936	0.966288	2329.15	0.0523391	0.597393	0.999937	91.4775	0.989896	0.00163411	0.0293467	84.3216	-1.41808	1.57722e-05	0.000894368	47.6181	-0.339369	0.150275	0.999998
GSONMT00001353001	zinc fingers and homeoboxes protein 1	2671.49	0.0750919	0.411653	0.99984	2481.34	-0.142497	0.221217	0.882324	2506.41	-0.0657783	0.440878	0.999937	234.004	0.993163	7.71345e-07	0.000100892	237.155	-1.02754	0.00049376	0.0130573	134.493	-0.0536085	0.777829	0.999998
GSONMT00057333001	max dimerization protein 1 isoform x2	1134.52	0.00130805	0.991442	0.99984	1051.29	-0.0556307	0.689548	0.998167	1085.07	-0.0503534	0.639212	0.999937	51.6428	1.00008	0.00231635	0.036926	54.2442	-0.995047	0.00134708	0.0259187	30.112	0.0373442	0.881092	0.999998
GSONMT00068549001	striatin-3 isoform 2	1053.47	0.0579242	0.727944	0.99984	982.83	-0.109232	0.546211	0.994313	990.851	-0.045075	0.718481	0.999937	160.953	1.00069	0.000275555	0.00854638	169.412	-0.948375	0.00257248	0.0412562	94.6026	0.042053	0.854409	0.999998
GSONMT00065534001	aryl hydrocarbon receptor nuclear translocator-like protein 1-like isoform x2	802.029	-0.078365	0.566432	0.99984	765.788	0.0949353	0.580334	0.994313	799.353	0.0230641	0.831155	0.999937	136.723	1.00267	0.00174116	0.0305902	142.383	-0.985112	0.00648627	0.0757116	78.6085	0.0165451	0.9405	0.999998
GSONMT00037768001	serine threonine-protein phosphatase 2a catalytic subunit alpha isoform	1781.56	0.214876	0.0366048	0.99984	1738.63	-0.187527	0.192008	0.856361	1656.61	0.017003	0.860757	0.999937	402.873	1.00297	4.07988e-06	0.000355766	463.618	-0.640375	0.0483662	0.243729	258.754	0.294527	0.160117	0.999998
GSONMT00001491001	vacuolar protein sorting-associated protein 4a	559.994	0.0600777	0.700386	0.99984	548.956	-0.0161596	0.922985	0.999852	543.985	0.0440803	0.726021	0.999937	40.5837	1.00574	0.00346238	0.047949	45.9627	-0.798131	0.0256229	0.173645	24.7015	0.178123	0.496356	0.999998
GSONMT00006508001	lysosomal thioesterase ppt2-a-like	2612.79	0.116661	0.212347	0.99984	2432.16	-0.189368	0.0869479	0.701955	2425.75	-0.0694751	0.41181	0.999937	100.905	1.00696	6.41618e-05	0.00285997	92.5485	-1.3967	9.05596e-05	0.00366403	52.5597	-0.378192	0.0957871	0.999998
GSONMT00037187001	39s ribosomal protein mitochondrial	767.599	-0.0246514	0.806376	0.99984	687.709	-0.10426	0.335024	0.944275	723.983	-0.125167	0.120172	0.999937	79.6148	1.00802	0.00171112	0.0301841	89.0311	-0.769043	0.0477863	0.24253	48.5961	0.188377	0.428853	0.999998
GSONMT00011812001	probable atp-dependent rna helicase ddx6	1775.07	0.250503	0.00877882	0.869005	1738.71	-0.222535	0.0960149	0.724464	1638.09	0.0183803	0.82366	0.999937	73.3389	1.0083	4.61172e-06	0.000390429	82.9588	-0.693425	0.0696721	0.300059	46.3002	0.208485	0.370625	0.999998
GSONMT00060179001	wd repeat-containing protein 85	392.59	-0.123505	0.368206	0.99984	373.892	0.149396	0.350004	0.954351	396.021	0.024893	0.838892	0.999937	41.3086	1.00913	0.00271075	0.0411623	47.5436	-0.667239	0.0882685	0.339248	26.1805	0.239908	0.372001	0.999998
GSONMT00042208001	aryl hydrocarbon receptor nuclear translocator-like	767.28	-0.102951	0.484446	0.99984	706.348	0.0598606	0.731435	0.99946	754.331	-0.0358611	0.77788	0.999937	93.7962	1.00918	0.00141657	0.0265889	88.6003	-1.33972	0.000204049	0.00682882	48.7488	-0.267307	0.286872	0.999998
GSONMT00032967001	dna-directed rna polymerase iii subunit rpc8 isoform x1	1273.04	0.0589221	0.513853	0.99984	1199.77	-0.0927234	0.288767	0.92293	1211.11	-0.0299697	0.698634	0.999937	88.7118	1.00962	0.00313393	0.0448243	99.6228	-0.769101	0.0494918	0.246963	54.2109	0.198161	0.422569	0.999998
GSONMT00013498001	protein fam76b	5771.37	0.0179323	0.867954	0.99984	5594.88	0.0196437	0.887611	0.999852	5651.5	0.038827	0.663716	0.999937	1017.82	1.01159	0.000682689	0.0157025	1045.87	-1.07133	0.000316228	0.00955958	576.46	-0.0310666	0.888294	0.999998
GSONMT00078032001	protein fem-1 homolog b-like	3461.4	-0.102775	0.144923	0.99984	3250.45	0.0910553	0.37397	0.96325	3426.53	-0.00797165	0.90046	0.999937	161.447	1.01189	1.45947e-06	0.000163861	171.711	-0.892677	0.00304558	0.0460286	96.6698	0.0801889	0.694275	0.999998
GSONMT00045164001	grpe protein homolog mitochondrial	1571.79	0.108886	0.30376	0.99984	1530.44	-0.0748376	0.558016	0.994313	1505.16	0.0321414	0.739741	0.999937	108.606	1.01209	0.000112383	0.00439878	115.386	-0.976604	0.000559875	0.0142388	63.3335	0.0374151	0.857727	0.999998
GSONMT00069163001	eh domain-binding protein 1-like protein 1-like isoform x3	452.184	-0.0367608	0.818775	0.99984	443.755	0.107365	0.525474	0.994156	453.993	0.0572201	0.666057	0.999937	51.4279	1.0134	0.000507001	0.0129523	55.2708	-0.879304	0.026548	0.177145	30.559	0.0682212	0.794634	0.999998
GSONMT00072754001	spindlin-z-like isoform x1	800.183	0.113026	0.223193	0.99984	793.818	-0.0330787	0.813357	0.999852	775.665	0.0751274	0.397219	0.999937	70.338	1.01832	0.000908228	0.019427	71.3955	-1.06145	0.00688276	0.0780636	39.4049	-0.0738923	0.747589	0.999998
GSONMT00074911001	cap-gly domain-containing linker protein 1-like	2906.88	0.154838	0.148536	0.99984	2856.8	-0.114007	0.305688	0.928905	2762.22	0.0437903	0.614942	0.999937	56.0114	1.02178	0.000754036	0.0168595	61.2243	-0.862311	0.0165916	0.134522	33.4928	0.131183	0.54719	0.999998
GSONMT00035933001	lim homeobox protein lhx8	2823.31	-0.0192539	0.816476	0.99984	2558.54	-0.0874297	0.363206	0.958725	2677.65	-0.103978	0.133142	0.999937	529.777	1.02255	0.00181405	0.031386	607.898	-0.659627	0.16902	0.469654	328.497	0.211273	0.435668	0.999998
GSONMT00012355001	golgi-associated pdz and coiled-coil motif-containing protein isoform x1	449.644	-0.0215653	0.82625	0.99984	411.114	-0.0590381	0.627623	0.997348	429.023	-0.0780684	0.362256	0.999937	45.566	1.02467	1.60957e-05	0.00101461	43.5834	-1.22382	0.00227683	0.0379005	24.5789	-0.246852	0.313635	0.999998
GSONMT00069938001	family with sequence similarity member a	4926.23	0.0511363	0.539824	0.99984	4682.64	-0.0630798	0.491708	0.990936	4722.26	-0.00993459	0.885886	0.999937	421.506	1.02672	7.5626e-05	0.00322211	488.701	-0.671943	0.0366513	0.211661	267.806	0.321421	0.0721235	0.999998
GSONMT00076385001	protein	1270.1	0.0993005	0.54081	0.99984	1228.63	-0.0854157	0.655718	0.998167	1205.91	0.0110378	0.932603	0.999937	285.716	1.02765	0.00234342	0.0372441	327.541	-0.710833	0.0898439	0.342433	176.188	0.245889	0.316437	0.999998
GSONMT00040388001	diacylglycerol kinase theta-like	1335.53	0.058723	0.665114	0.99984	1230.38	-0.144267	0.282325	0.92161	1249.93	-0.0743198	0.49448	0.999937	45.3838	1.0277	0.00029856	0.00900131	42.8646	-1.35592	1.79711e-05	0.000992936	23.7892	-0.281089	0.209648	0.999998
GSONMT00042107001	exostosin-1b-like	1735.29	0.121266	0.264636	0.99984	1517.72	-0.312846	0.0508911	0.604002	1545.19	-0.19284	0.0905173	0.999937	65.6346	1.02835	0.000738365	0.0166227	63.5357	-1.19203	0.00741253	0.0819343	35.1012	-0.189783	0.478157	0.999998
GSONMT00027441001	n-acetylglucosamine-1-phosphodiester alpha-n-acetylglucosaminidase	578.444	-0.0232985	0.819889	0.99984	561.168	0.0706489	0.596917	0.994313	573.167	0.0474258	0.629864	0.999937	41.1305	1.03022	0.00190422	0.0324447	46.1676	-0.864124	0.0120784	0.110593	24.6315	0.153875	0.539862	0.999998
GSONMT00025833001	signal peptide peptidase-like 2a-like isoform x2	541.341	0.261361	0.0240266	0.99984	515.004	-0.330728	0.00244312	0.176231	486.675	-0.0532155	0.542786	0.999937	81.4009	1.03037	0.000193047	0.00654384	84.5283	-1.05841	0.00288187	0.0443961	45.9151	-0.04105	0.860524	0.999998
GSONMT00069404001	pyruvate mitochondrial-like	1757.17	0.00529282	0.968141	0.99984	1615.53	-0.0759496	0.618519	0.996786	1670.14	-0.0688733	0.509062	0.999937	93.505	1.03053	0.00319963	0.0454904	111.551	-0.655617	0.0838501	0.330228	59.1159	0.317859	0.201855	0.999998
GSONMT00050990001	zinc finger miz domain-containing protein 2-like	4132.41	-0.163316	0.102349	0.99984	4020.92	0.24614	0.0111885	0.3511	4247.36	0.0772096	0.335179	0.999937	154.911	1.03081	0.000240525	0.00769208	166.561	-0.859521	0.0338638	0.202262	91.8836	0.0982542	0.66168	0.999998
GSONMT00060332001	metastasis-associated protein mta1-like isoform x1	3623.63	0.0880889	0.444065	0.99984	3518.55	-0.0599805	0.632109	0.997479	3481.8	0.0287513	0.770948	0.999937	496.27	1.03348	0.00142612	0.0266481	541.074	-0.867274	0.0301434	0.189791	292.042	0.13328	0.504888	0.999998
GSONMT00007685001	centrosomal protein of 83 kda	3510.31	-0.0995905	0.278746	0.99984	3272.56	0.0750435	0.453797	0.98679	3458.92	-0.0230678	0.77108	0.999937	353.665	1.03371	0.00301449	0.0439817	363.584	-1.08006	0.00673298	0.0770798	195.202	-0.0462697	0.84223	0.999998
GSONMT00074559001	polypeptide n-acetylgalactosaminyltransferase 3	5131.44	0.069844	0.486172	0.99984	4962.04	-0.0462949	0.670499	0.998167	4946.58	0.0253001	0.741997	0.999937	671.828	1.03518	3.70829e-09	1.86556e-06	753.536	-0.734069	0.0292072	0.186337	418.744	0.221978	0.282082	0.999998
GSONMT00050851001	guanine nucleotide exchange factor dbs-like isoform x1	1925.47	0.0665835	0.462656	0.99984	1818.74	-0.0972467	0.240142	0.895403	1830.74	-0.0263103	0.7051	0.999937	42.5721	1.03597	0.00123557	0.0242479	43.2516	-1.07318	0.00641189	0.0750672	23.8122	-0.0528853	0.812746	0.999998
GSONMT00076490001	ribosome production factor 2 homolog	4064.94	-0.206659	0.0361446	0.99984	3908.66	0.257788	0.0460511	0.584303	4191.69	0.0613514	0.377846	0.999937	393.952	1.03705	0.000644497	0.0151892	424.131	-0.899785	0.0183548	0.142681	230.763	0.0955488	0.682642	0.999998
GSONMT00019534001	importin-7	6368.99	-0.0123003	0.813666	0.99984	5991.5	-0.0106353	0.866611	0.999852	6169.44	-0.0214242	0.618977	0.999937	193.049	1.03761	0.000590171	0.0142609	221.26	-0.718051	0.0524265	0.256084	120.181	0.278302	0.186622	0.999998
GSONMT00071470001	protein misato homolog 1-like	278.28	0.0419813	0.782937	0.99984	280.438	0.0591638	0.712098	0.999142	276.693	0.0994154	0.393331	0.999937	78.2597	1.03994	0.00167809	0.0298835	85.8458	-0.905914	0.0177517	0.139793	45.5758	0.110955	0.627728	0.999998
GSONMT00066062001	unconventional myosin-ie-like isoform x1	1523.59	-0.180181	0.00674964	0.869005	1440.33	0.197345	0.0222873	0.45351	1542.49	0.020384	0.722141	0.999937	115.163	1.04138	1.78571e-07	3.11428e-05	125.251	-0.897679	0.00203858	0.0348068	68.7307	0.108184	0.567265	0.999998
GSONMT00011698001	protein lsm14 homolog b	5637.73	0.0162399	0.873611	0.99984	5327.77	-0.032028	0.812749	0.999852	5436.24	-0.0149956	0.874952	0.999937	295.84	1.04508	0.00295875	0.0434349	320.534	-0.933666	0.0183332	0.142668	170.626	0.100168	0.663151	0.999998
GSONMT00082167001	insulin-induced gene 1 protein	829.233	-0.0579347	0.652432	0.99984	756.194	-0.0169139	0.917953	0.999852	798.592	-0.0672151	0.56477	0.999937	85.7504	1.04548	0.00179053	0.0311642	109.335	-0.465529	0.226111	0.540789	58.1447	0.529402	0.0155478	0.915311
GSONMT00077147001	e3 ubiquitin-protein ligase march6	2016.84	-0.0125127	0.909406	0.99984	1858.35	-0.0554946	0.621827	0.99727	1929.21	-0.0620958	0.521187	0.999937	273.539	1.04754	0.000149843	0.00541423	324.289	-0.601147	0.151298	0.446861	175.897	0.301187	NA	NA
GSONMT00075308001	transmembrane protein 131-like	1251.6	-0.0190617	0.892767	0.99984	1230.19	0.0947636	0.455302	0.987377	1249.36	0.0688846	0.523945	0.999937	45.5084	1.04934	0.00265984	0.0406434	42.3337	-1.38817	0.000965901	0.0207609	23.2037	-0.303095	0.217171	0.999998
GSONMT00030045001	e3 ubiquitin-protein ligase rnf6-like	5098.7	-0.0584862	0.540622	0.99984	4777.66	0.0362604	0.755946	0.999852	4987.99	-0.0205785	0.763307	0.999937	640.62	1.05094	0.00123416	0.0242385	749.087	-0.680837	0.100436	0.362706	399.807	0.295056	0.214616	0.999998
GSONMT00025535001	sphingomyelin synthase-related protein 1	1989.29	0.129601	0.233765	0.99984	1868.16	-0.183234	0.157903	0.819663	1848.41	-0.0513516	0.599243	0.999937	68.1261	1.05124	0.00117541	0.0234365	65.806	-1.31266	0.000654123	0.0159523	35.6078	-0.275505	0.175576	0.999998
GSONMT00024022001	sortilin isoform x1	417.526	0.0700772	0.678339	0.99984	393.318	-0.10606	0.567693	0.994313	393.144	-0.0270697	0.839612	0.999937	47.3612	1.0517	0.000449745	0.0119688	42.6601	-1.51091	0.000474903	0.0127031	23.2212	-0.408714	0.121812	0.999998
GSONMT00026286001	zinc finger protein 629-like isoform x3	1215.58	0.222312	0.0098543	0.880948	1178.43	-0.224377	0.0196435	0.433406	1124.41	3.02272e-06	0.999965	0.999982	53.7098	1.05246	0.000703365	0.0160279	54.2902	-1.19923	0.000792916	0.01845	29.1594	-0.127245	0.600987	0.999998
GSONMT00044004001	zinc finger and scan domain-containing protein 2-like isoform x2	1701.34	-0.00905085	0.927531	0.99984	1557.45	-0.0730281	0.54332	0.994313	1619.54	-0.0793313	0.355384	0.999937	298.592	1.05416	0.000520971	0.0131932	356.184	-0.599641	0.168516	0.469412	191.333	0.315848	0.219004	0.999998
GSONMT00079632001	nad-dependent protein deacylase sirtuin- mitochondrial-like isoform x3	1616.32	-0.0588959	0.695874	0.99984	1470.37	-0.0139748	0.928634	0.999852	1557.34	-0.0687614	0.564202	0.999937	44.3932	1.05477	0.000477922	0.0125024	55.6278	-0.468848	0.253161	0.568632	30.1421	0.486695	0.0296969	0.992801
GSONMT00019182001	e3 sumo-protein ligase pias4	4053.75	0.0445027	0.547532	0.99984	3832.94	-0.0660453	0.462943	0.989798	3880.98	-0.0200751	0.761662	0.999937	203.283	1.05515	0.00132906	0.0254791	223.412	-0.870525	0.0352427	0.206606	119.2	0.143423	0.480326	0.999998
GSONMT00029717001	zinc finger protein 64 isoforms 1 and 2-like	1605.88	-0.10275	0.13399	0.99984	1503.61	0.0849589	0.306756	0.929719	1586.14	-0.0157784	0.770852	0.999937	130.697	1.05522	0.00184749	0.0317544	154.02	-0.688799	0.0528133	0.257549	82.3565	0.325298	0.177269	0.999998
GSONMT00027247001	glycerol-3-phosphate acyltransferase 4-like	2454.83	-0.0269955	0.722828	0.99984	2354.71	0.0529271	0.480445	0.990936	2416.4	0.026207	0.683925	0.999937	157.646	1.05526	0.00247454	0.038601	182.684	-0.747665	0.0517151	0.254193	96.6021	0.288084	0.20028	0.999998
GSONMT00061496001	zinc finger protein 17-like	1057.44	-0.0530555	0.647811	0.99984	983.684	0.0153675	0.903749	0.999852	1028.89	-0.0359545	0.697265	0.999937	108.029	1.05778	0.00155706	0.0283294	98.5052	-1.62211	3.68004e-06	0.000261912	52.6431	-0.413527	0.109492	0.999998
GSONMT00015917001	inositol-tetrakisphosphate 1-kinase	1008.28	0.209322	0.0548303	0.99984	982.77	-0.209231	0.0196346	0.433406	936.881	0.0124318	0.887715	0.999937	88.8528	1.06054	0.000822066	0.0181173	85.0597	-1.37379	0.000112167	0.00429029	45.9224	-0.275915	0.216576	0.999998
GSONMT00064172001	alanine aminotransferase 2	866.172	-0.0508905	0.575641	0.99984	812.465	0.0317286	0.798186	0.999852	846.607	-0.0165477	0.839811	0.999937	44.5015	1.06122	0.00173139	0.0304389	46.704	-1.1619	0.000758687	0.0178567	24.2278	-0.0588274	0.81263	0.999998
GSONMT00071842001	at-rich interactive domain-containing protein 3b-like	3159.98	0.128979	0.240906	0.99984	3004.95	-0.154975	0.223388	0.882993	2960.38	-0.023776	0.805066	0.999937	429.414	1.06142	4.03957e-07	5.97053e-05	473.958	-0.864061	4.28878e-05	0.00202116	260.128	0.189786	0.273846	0.999998
GSONMT00007482001	membralin- partial	1970.04	-0.101922	0.391407	0.99984	1799.95	0.037629	0.792947	0.999852	1922.36	-0.057996	0.592946	0.999937	85.8456	1.06625	0.000225696	0.00737105	84.8552	-1.20375	0.00123267	0.0244421	46.5775	-0.145524	0.547165	0.999998
GSONMT00007491001	insulin-induced gene 2 protein	1280.72	0.27165	0.0891631	0.99984	1260.23	-0.279568	0.0989794	0.72856	1154.47	0.00974453	0.939364	0.999937	217.154	1.06733	0.00214235	0.0352478	234.62	-1.04726	0.000231561	0.00757366	123.254	0.0713453	0.776846	0.999998
GSONMT00076623001	ectonucleotide pyrophosphatase phosphodiesterase family member 4-like	4322.38	0.120831	0.407241	0.99984	4311.8	-0.0492103	0.772597	0.999852	4171.15	0.066709	0.587139	0.999937	231.753	1.07125	0.000648414	0.0152507	248.987	-0.961055	0.0181358	0.141707	131.985	0.0643874	0.802033	0.999998
GSONMT00022018001	cyclin t2	1334.89	-0.116758	0.417731	0.99984	1299.9	0.188304	0.223805	0.883036	1362.71	0.0630131	0.593008	0.999937	125.54	1.07188	0.000588284	0.0142609	144.95	-0.720014	0.0946203	0.35221	77.4612	0.243166	0.333594	0.999998
GSONMT00071192001	runt-related transcription factor 3	1860.51	0.0574559	0.680903	0.99984	1806.06	-0.0275538	0.857115	0.999852	1800.87	0.0292428	0.805593	0.999937	72.168	1.07425	0.00085965	0.018756	73.2753	-1.05632	0.0273995	0.180458	39.4257	-0.0804	0.759223	0.999998
GSONMT00064136001	cytoplasmic dynein 1 light intermediate chain 2-like isoform x1	1778.62	0.0448453	0.753038	0.99984	1753.14	0.0186965	0.898574	0.999852	1744.93	0.0607783	0.601774	0.999937	63.9964	1.07434	0.00198194	0.0334069	65.5416	-1.12818	0.00237185	0.0388986	35.0935	-0.0274107	0.912848	0.999998
GSONMT00082021001	interferon regulatory factor 2-binding protein 2-b-like	1798.18	-0.172207	0.0954889	0.99984	1662.74	0.148999	0.13372	0.779991	1797.68	-0.0255898	0.773771	0.999937	229.839	1.0759	6.73652e-05	0.00297179	265.134	-0.747687	0.0258233	0.174315	142.247	0.272677	0.221501	0.999998
GSONMT00025879001	band -like protein 5	3047.99	0.104024	0.334726	0.99984	2924.58	-0.106882	0.334769	0.944275	2893.86	0.00100674	0.991281	0.999937	69.5508	1.07729	0.000566559	0.0139166	65.2493	-1.41427	0.000179729	0.00616001	35.6163	-0.31999	0.131855	0.999998
GSONMT00075790001	iron-sulfur cluster assembly 2 mitochondrial-like	947.416	-0.00264279	0.985488	0.99984	890.721	-0.0200513	0.901232	0.999852	914.873	-0.0198656	0.864878	0.999937	134.163	1.07908	0.00011079	0.00435175	141.341	-1.01477	0.00433585	0.0586513	76.1941	0.0311584	0.893898	0.999998
GSONMT00009126001	dynamin-like 120 kda mitochondrial-like isoform x5	714.754	-0.031384	0.802328	0.99984	713.339	0.133761	0.362932	0.958725	722.314	0.10328	0.29713	0.999937	50.2137	1.07924	0.000102878	0.00410882	54.2981	-0.919236	0.00981752	0.0974438	29.6791	0.107452	0.643277	0.999998
GSONMT00082003001	calcineurin subunit b type 1	2433.71	0.0678736	0.538878	0.99984	2219.21	-0.183541	0.072199	0.666092	2259.5	-0.102864	0.279187	0.999937	225.803	1.07927	5.19624e-05	0.00247602	259.993	-0.786661	0.00302373	0.0458225	139.13	0.273086	0.186357	0.999998
GSONMT00050010001	sentrin-specific protease 5-like isoform x1	462.778	-0.0385224	0.78184	0.99984	427.148	-0.01524	0.91395	0.999852	446.445	-0.0522609	0.625032	0.999937	50.7008	1.08	0.00305416	0.0443678	55.9329	-0.878019	0.0527429	0.257341	29.232	0.133267	0.608666	0.999998
GSONMT00062768001	dynamin-like 120 kda mitochondrial-like isoform x2	1292.81	-0.0320894	0.798145	0.99984	1242.56	0.0610794	0.653474	0.998167	1276.4	0.0287329	0.77716	0.999937	42.7134	1.08181	0.00102704	0.0212728	43.168	-1.2172	0.00175581	0.031421	22.9165	-0.123334	0.624302	0.999998
GSONMT00062508001	transcription factor sox-11	7060.84	-0.000932183	0.994131	0.99984	6779.73	0.0208892	0.883672	0.999852	6908.19	0.0195903	0.858218	0.999937	927.55	1.08351	1.36911e-05	0.000915981	1013.92	-0.899167	0.00821162	0.0870876	547.357	0.133813	0.545508	0.999998
GSONMT00027302001	semaphorin 3ga	216.926	0.300919	0.0487516	0.99984	213.354	-0.268802	0.160117	0.821772	194.017	0.00796248	0.949677	0.999937	70.9432	1.0841	0.00231408	0.0369123	82.5204	-0.783536	0.0576806	0.270857	42.7486	0.227542	0.388752	0.999998
GSONMT00077513001	wings apart-like protein homolog isoform x3	8178.69	-0.0383542	0.701981	0.99984	7775.05	0.0460854	0.625861	0.997348	8031.36	0.00748329	0.927861	0.999937	210.113	1.08717	0.000699381	0.0159789	209.197	-1.22128	0.002792	0.0434422	111.337	-0.164388	0.415307	0.999998
GSONMT00028658001	ph domain leucine-rich repeat-containing protein phosphatase 1-like	1146.84	0.0998857	0.500449	0.99984	1187.73	0.0474482	0.768978	0.999852	1141.74	0.1335	0.2881	0.999937	59.3765	1.08955	0.00146659	0.0271907	55.5314	-1.49469	0.000488458	0.0129786	29.2268	-0.375917	0.135924	0.999998
GSONMT00034121001	protein lsm14 homolog a-like	5752.54	0.118602	0.297833	0.99984	5391.05	-0.174629	0.191827	0.856095	5354.14	-0.0561903	0.509862	0.999937	814.892	1.0943	2.09031e-05	0.00122646	880.634	-0.968404	0.00183659	0.0323813	471.999	0.10171	0.631295	0.999998
GSONMT00072149001	golgi-associated pdz and coiled-coil motif-containing protein isoform x1	622.514	-0.036649	0.737594	0.99984	567.747	-0.0459256	0.730233	0.999142	595.543	-0.0798388	0.371259	0.999937	70.964	1.09433	3.37679e-06	0.000312525	71.1579	-1.13729	0.00569873	0.0690955	38.6798	-0.114271	0.650709	0.999998
GSONMT00069519001	vacuolar protein sorting-associated protein 51 homolog	1623.82	-0.0398456	0.718377	0.99984	1566.27	0.0708155	0.658233	0.998167	1609.49	0.0346195	0.761689	0.999937	85.7939	1.09594	0.00291622	0.0429598	95.5996	-0.904036	0.0300553	0.18958	49.5912	0.172629	0.464607	0.999998
GSONMT00024740001	tbc1 domain family member 9b	2568.72	-0.0367898	0.76567	0.99984	2449.93	0.0543505	0.587349	0.994313	2527.51	0.0142891	0.88536	0.999937	106.661	1.09981	0.00268213	0.0408884	129.668	-0.671826	0.09284	0.348466	67.0769	0.372289	0.131721	0.999998
GSONMT00009937001	tetratricopeptide repeat protein mitochondrial-like	1157.05	0.148329	0.224586	0.99984	1153.8	-0.0767508	0.516076	0.991594	1110.64	0.0734204	0.475403	0.999937	104.623	1.10192	4.95453e-06	0.000412773	124.842	-0.694153	0.00934398	0.0946854	66.4957	0.365991	0.069968	0.999998
GSONMT00007324001	nuclease harbi1-like	458.727	0.413441	0.000404623	0.283568	470.767	-0.287705	0.0977178	0.725694	412.91	0.0754661	0.538815	0.999937	144.333	1.10312	3.33169e-05	0.00174464	157.267	-0.912175	0.0232852	0.164088	83.7857	0.101614	0.688247	0.999998
GSONMT00070793001	cholinephosphotransferase 1-like	471.512	0.146634	0.387708	0.99984	449.086	-0.173151	0.375394	0.963651	433.861	-0.030791	0.773856	0.999937	95.4003	1.10367	0.0034982	0.04819	102.016	-1.05214	0.0172857	0.137909	51.8589	0.0251516	0.906487	0.999998
GSONMT00041210001	serine threonine-protein kinase 10	1171.35	0.133541	0.3338	0.99984	1115.78	-0.156586	0.329985	0.943366	1093.29	-0.0220588	0.843929	0.999937	64.6074	1.10606	6.26219e-06	0.000493431	64.315	-1.22034	0.000440498	0.0121078	34.9309	-0.142059	0.519588	0.999998
GSONMT00019673001	kelch-like ech-associated protein 1-like	4934.9	-0.104102	0.26778	0.99984	4464.5	0.0137607	0.888347	0.999852	4781.65	-0.0877131	0.259439	0.999937	143.007	1.10787	0.00103773	0.0214431	142.748	-1.22645	0.0058439	0.0703058	74.6746	-0.149028	0.553894	0.999998
GSONMT00065008001	protein-methionine sulfoxide oxidase mical3a-like isoform x2	2947.33	-0.138446	0.205972	0.99984	2763.53	0.133946	0.288173	0.922814	2947.07	-0.00284847	0.972511	0.999937	154.947	1.11086	0.000127069	0.00480364	173.198	-0.880746	0.0150325	0.126994	91.5364	0.175763	0.45879	0.999998
GSONMT00049609001	trafficking kinesin-binding protein 1-like isoform x4	407.148	0.0593343	0.687768	0.99984	404.156	0.012717	0.917832	0.999852	398.992	0.0698845	0.557657	0.999937	61.7747	1.11675	6.87343e-05	0.00300994	80.1429	-0.450674	0.306938	0.619583	41.9235	0.445545	0.0966162	0.999998
GSONMT00055674001	lethal giant larvae protein homolog 2	9545.53	0.0177174	0.800073	0.99984	9025.11	-0.0344677	0.691923	0.998167	9203.39	-0.0154385	0.794589	0.999937	519.414	1.11719	1.32139e-05	0.000900667	518.943	-1.27296	3.05866e-05	0.00153202	276.657	-0.154637	0.386059	0.999998
GSONMT00040517001	zinc-binding protein a33-like	1183.72	0.0966387	0.456647	0.99984	1222.74	0.0558077	0.695648	0.998167	1179.73	0.140972	0.221584	0.999937	156.606	1.11858	0.000267062	0.0083469	182.529	-0.762816	0.0615271	0.280786	95.0113	0.268185	0.263717	0.999998
GSONMT00063292001	roquin-1-like isoform x2	2179.37	-0.00780783	0.957692	0.99984	2271.15	0.188884	0.219319	0.881538	2250.8	0.160289	0.19229	0.999937	67.3939	1.11963	0.000911025	0.0194709	80.034	-0.730068	0.0450217	0.235497	41.9137	0.358561	0.121681	0.999998
GSONMT00006158001	p2x purinoceptor 4	346.323	0.35698	0.0501103	0.99984	345.346	-0.423861	0.0346841	0.536621	289.591	-0.00885919	0.94957	0.999937	219.723	1.12125	0.00177714	0.031014	241.373	-0.966432	0.0269144	0.178817	123.269	0.101034	0.698253	0.999998
GSONMT00070517001	structural maintenance of chromosomes protein 5	6635.66	-0.0253276	0.822885	0.99984	6328.03	0.0359552	0.78239	0.999852	6507.74	0.0112522	0.909343	0.999937	264.05	1.12289	1.1536e-05	0.000813426	293.963	-0.878726	0.0159184	0.131159	155.921	0.172608	0.445413	0.999998
GSONMT00038084001	signal-induced proliferation-associated 1-like protein 2-like isoform x4	2542.52	-0.0290717	0.719309	0.99984	2383.32	0.00229548	0.981148	0.999852	2468.12	-0.0247153	0.729539	0.999937	234.255	1.12444	0.00299846	0.0438315	276.31	-0.783449	0.0675879	0.295184	140.08	0.300746	0.212765	0.999998
GSONMT00046111001	nadp-dependent malic mitochondrial-like	855.029	0.233585	0.0665749	0.99984	854.508	-0.170442	0.256469	0.908973	799.82	0.0616656	0.5385	0.999937	135.324	1.12663	0.000112596	0.00439878	153.542	-0.865897	0.0169822	0.136224	79.7473	0.222227	0.314107	0.999998
GSONMT00010220001	cop9 signalosome complex subunit 2 isoform x3	924.022	0.0235686	0.871813	0.99984	907.226	0.0346023	0.827082	0.999852	909.955	0.0583247	0.605206	0.999937	92.1688	1.12719	0.00022052	0.00727423	100.146	-1.01306	0.00474277	0.0618037	52.1974	0.0853539	0.736753	0.999998
GSONMT00079879001	alanine aminotransferase 2	1170.36	-0.00663331	0.952625	0.99984	1073.07	-0.0688255	0.63707	0.99796	1114.06	-0.0714388	0.48954	0.999937	84.977	1.12724	0.000667414	0.0155889	86.0261	-1.35916	1.71489e-05	0.000956876	43.8876	-0.14106	0.577578	0.999998
GSONMT00035186001	cyclin-dependent kinase 17	959.865	-0.025813	0.824062	0.99984	904.967	0.0136434	0.906935	0.999852	935.113	-0.010914	0.910449	0.999937	57.943	1.12748	9.70772e-05	0.00396803	55.4458	-1.50729	1.19379e-05	0.00070863	28.8339	-0.32761	0.166976	0.999998
GSONMT00016841001	non-lysosomal glucosylceramidase	5548.87	-0.171975	0.0506531	0.99984	5327.58	0.223865	0.0195871	0.433224	5664.2	0.0520057	0.436761	0.999937	257.95	1.12942	0.000787141	0.0174653	275.802	-1.07333	0.00420098	0.0574675	142.544	0.057547	0.786525	0.999998
GSONMT00071621001	transcription factor 19-like	2879.55	-0.0433505	0.682639	0.99984	2645.86	-0.0233247	0.850809	0.999852	2772.86	-0.0630771	0.49142	0.999937	227.09	1.13126	0.000488238	0.0126584	259.422	-0.842371	0.0323779	0.196946	134.599	0.259538	0.194975	0.999998
GSONMT00033451001	serine threonine-protein phosphatase 2a catalytic subunit alpha isoform	1220.51	0.195435	0.0986728	0.99984	1189.89	-0.174193	0.231659	0.890303	1138.58	0.0170446	0.871624	0.999937	163.448	1.13188	1.35221e-06	0.000155102	166.042	-1.23141	6.47583e-05	0.00280542	87.959	-0.10285	0.639693	0.999998
GSONMT00012750001	rho-related gtp-binding protein	1374.25	0.0477852	0.646094	0.99984	1308.01	-0.056921	0.596129	0.994313	1318.92	-0.00615164	0.946195	0.999937	105.723	1.13897	0.000636984	0.0150665	102.303	-1.41847	0.000466364	0.0125832	52.7159	-0.286929	0.183989	0.999998
GSONMT00046008001	lysosomal thioesterase ppt2-a-like	1112.07	-0.0180184	0.855731	0.99984	1056.76	0.0200672	0.883803	0.999852	1085.75	0.00439336	0.962438	0.999937	41.4916	1.14081	4.75418e-05	0.00229464	42.746	-1.16901	0.00152749	0.0285054	22.5138	-0.065725	0.762073	0.999998
GSONMT00051436001	lethal giant larvae protein homolog 2	7928.6	0.0155759	0.890698	0.99984	7477.42	-0.0364486	0.780752	0.999852	7634.3	-0.0192611	0.837548	0.999937	272.507	1.14277	0.000102557	0.00410855	272.64	-1.34276	1.42425e-05	0.000824378	141.994	-0.169541	0.396102	0.999998
GSONMT00075565001	sarcoplasmic endoplasmic reticulum calcium atpase 2-like isoform x2	4907.87	0.0267025	0.780187	0.99984	4578.19	-0.0751816	0.505934	0.991594	4680.18	-0.0485154	0.410719	0.999937	105.911	1.14308	3.79075e-05	0.0019181	104.228	-1.37345	0.000110865	0.00426037	54.523	-0.224926	0.3261	0.999998
GSONMT00012618001	plasminogen activator inhibitor 1 rna-binding protein isoform x4	828.199	0.0490454	0.638589	0.99984	750.45	-0.167286	0.163697	0.824555	771.027	-0.117928	0.118889	0.999937	74.6789	1.14466	8.4979e-06	0.000633348	79.6964	-1.04424	0.00439724	0.0590446	42.1756	0.0391459	0.87236	0.999998
GSONMT00029153001	dnaj homolog subfamily c member 15	351.195	0.2239	0.175092	0.99984	403.254	0.077094	0.620284	0.996985	358.024	0.263219	0.0497104	0.999937	108.436	1.14505	0.00218393	0.035681	139.523	-0.598783	0.101727	0.365028	70.1744	0.481167	0.0564101	0.999998
GSONMT00079911001	zinc finger protein 217-like isoform x1	11087.2	0.101194	0.21078	0.99984	10837.8	-0.0566724	0.56092	0.994313	10676.9	0.0449491	0.52058	0.999937	270.21	1.15188	6.26439e-08	1.546e-05	280.22	-1.11954	0.00125759	0.0247255	149.108	-0.0249333	0.910519	0.999998
GSONMT00066469001	atp-binding cassette sub-family d member 3	1232.36	-0.0168493	0.879361	0.99984	1133.68	-0.0508364	0.71808	0.999142	1178.99	-0.0646559	0.506879	0.999937	321.438	1.15395	1.80281e-07	3.12327e-05	370.961	-0.830088	0.00343258	0.0499382	193.974	0.297775	0.0734218	0.999998
GSONMT00056336001	cyclin g1	2168.44	-0.0735256	0.525888	0.99984	1993.38	0.0151813	0.920276	0.999852	2106.56	-0.0555747	0.543627	0.999937	93.1221	1.15714	0.0002739	0.00852967	102.295	-0.991127	0.0093126	0.0944628	52.5382	0.162669	0.364822	0.999998
GSONMT00015424001	mbd1 protein	3080.49	0.0176569	0.806335	0.99984	2977.66	0.0166976	0.860333	0.999852	3011.65	0.0351767	0.60002	0.999937	98.5074	1.15755	6.00801e-05	0.00273338	106.935	-1.00211	0.0087555	0.0910774	55.909	0.102022	0.647002	0.999998
GSONMT00039558001	cyclin-dependent kinase 4 inhibitor d	288.426	0.224483	0.204853	0.99984	302.886	-0.0943465	0.651106	0.998167	273.222	0.111684	0.417655	0.999937	110.941	1.15781	0.000129693	0.00484262	149.684	-0.428329	0.223274	0.537642	76.7065	0.594739	0.0157174	0.915311
GSONMT00042738001	casein kinase 1 gamma 2a	1243.52	-0.012574	0.905077	0.99984	1229.95	0.0996766	0.367933	0.959652	1243.33	0.0853023	0.322363	0.999937	77.5538	1.15826	0.00138887	0.0261576	96.0197	-0.658151	0.146595	0.439496	48.4871	0.380238	0.139517	0.999998
GSONMT00058925001	ets-related transcription factor elf-2-like	7524.1	0.127255	0.179788	0.99984	7017.75	-0.200144	0.0563057	0.619069	6972.95	-0.0689701	0.383495	0.999937	233.477	1.15919	0.00022979	0.0074582	270.005	-0.864402	0.0120101	0.110148	138.31	0.272082	0.216016	0.999998
GSONMT00048767001	e3 ubiquitin-protein ligase march6	945.499	0.00942481	0.939875	0.99984	890.63	-0.0332218	0.766716	0.999852	911.224	-0.0192831	0.855177	0.999937	52.5249	1.16067	0.000599864	0.0144099	56.7125	-1.04636	0.0196559	0.148491	28.793	0.0401433	0.879691	0.999998
GSONMT00071933001	zinc-binding protein a33-like	381.356	0.130639	0.407229	0.99984	396.069	0.00775509	0.963549	0.999852	375.698	0.124234	0.344523	0.999937	44.6986	1.16283	0.000176352	0.00614298	48.3986	-1.09799	0.00382324	0.0538438	24.3735	0.0346151	0.887024	0.999998
GSONMT00035472001	ubiquitin-associated protein 1-like	9167.12	-0.0155542	0.847857	0.99984	8505.5	-0.0379007	0.698335	0.998167	8812.37	-0.0519824	0.41484	0.999937	250.606	1.16378	0.00220295	0.035834	283.441	-0.984696	0.0119371	0.109874	141.034	0.189841	0.432589	0.999998
GSONMT00068760001	uncharacterized family 31 glucosidase kiaa1161-like	2632.56	-0.101031	0.417652	0.99984	2498.16	0.121466	0.291528	0.92479	2627.55	0.0148007	0.884294	0.999937	42.7927	1.1645	9.05522e-05	0.00376007	44.3902	-1.1352	0.00801292	0.0859156	23.1861	-0.0424398	0.871809	0.999998
GSONMT00082010001	ero1-like protein beta	4068.48	0.0627797	0.576821	0.99984	3695.58	-0.183053	0.110221	0.749112	3774.29	-0.110035	0.250054	0.999937	526.45	1.17059	3.73923e-05	0.00190068	556.983	-1.15171	0.000415511	0.0115462	286.399	0.0170229	0.930699	0.999998
GSONMT00081192001	protein fem-1 homolog c-like	7673.3	0.0998761	0.116922	0.99984	7218.8	-0.140876	0.173707	0.835994	7216.65	-0.0438486	0.473567	0.999937	211.382	1.17263	0.000439378	0.0117888	227.931	-1.0353	0.0235673	0.165119	115.442	0.051631	0.838811	0.999998
GSONMT00071512001	lysosomal protein ncu-g1-like	541.46	0.0578253	0.623365	0.99984	485.938	-0.201042	0.111062	0.74964	498.696	-0.139283	0.106223	0.999937	45.9099	1.17279	0.0016492	0.02948	50.4022	-1.0601	0.0145841	0.124549	25.1373	0.0774472	0.759882	0.999998
GSONMT00016084001	activated cdc42 kinase 1-like	2424.83	-0.174141	0.235065	0.99984	2218.97	0.136732	0.406973	0.970546	2424.67	-0.0358737	0.76783	0.999937	427.764	1.17662	0.00117832	0.0234766	478.819	-0.999239	0.0152756	0.128277	238.174	0.159156	0.499612	0.999998
GSONMT00063042001	growth arrest-specific protein 1-like	1352.9	-0.0766328	0.637625	0.99984	1158.84	-0.099931	0.56246	0.994313	1267.18	-0.154378	0.241736	0.999937	118.845	1.18256	0.000296479	0.00897671	146.453	-0.673845	0.125659	0.406659	73.959	0.335424	0.21638	0.999998
GSONMT00031581001	homer protein homolog 1	997.521	0.184974	0.129905	0.99984	1059.59	0.0165656	0.904123	0.999852	988.21	0.189143	0.0832909	0.999937	70.4845	1.18981	0.0021253	0.0350333	71.1805	-1.30915	0.00751458	0.0825065	34.8332	-0.144214	0.598577	0.999998
GSONMT00031853001	arginine vasopressin-induced protein 1	3720.8	-0.0212247	0.901457	0.99984	3406.67	-0.0365646	0.853326	0.999852	3560.77	-0.0564927	0.667786	0.999937	282.032	1.19228	9.03921e-08	1.96011e-05	289.067	-1.26757	8.2179e-06	0.000518713	150.284	-0.0867063	0.618289	0.999998
GSONMT00034070001	interferon regulatory factor 2-binding protein 2-b-like	4348.09	-0.0210066	0.808281	0.99984	4089	-0.000266728	0.998104	0.999931	4221.39	-0.0195134	0.794157	0.999937	402.143	1.19311	2.18424e-06	0.000224078	455.772	-0.905487	0.0115924	0.107927	234.693	0.211499	0.352407	0.999998
GSONMT00020089001	cullin-3 isoform x2	517.634	-0.0922708	0.368556	0.99984	475.147	0.034851	0.756523	0.999852	504.843	-0.055873	0.460278	0.999937	44.6251	1.19741	0.000595897	0.0143542	53.2545	-0.790614	0.067671	0.295334	26.7233	0.310509	0.213885	0.999998
GSONMT00081504001	pumilio domain-containing protein kiaa0020 homolog	4933.66	0.104519	0.181854	0.99984	4700.31	-0.115731	0.338993	0.947066	4669.32	-0.014448	0.859243	0.999937	227.903	1.19813	0.00176403	0.0308263	265.598	-0.889791	0.046999	0.24068	129.998	0.277155	0.224953	0.999998
GSONMT00080201001	jouberin-like isoform x1	498.596	0.282132	0.0941274	0.99984	510.692	-0.198269	0.31426	0.934303	456.645	0.0945146	0.362035	0.999937	53.9756	1.19865	0.00199574	0.0336019	63.0915	-0.91127	0.0397783	0.220675	30.5813	0.234151	0.358523	0.999998
GSONMT00036005001	protein lin-37 homolog	1335.57	-0.0395037	0.733969	0.99984	1259.95	0.0280659	0.86288	0.999852	1306.33	-0.00752466	0.928666	0.999937	67.5087	1.20392	0.00356595	0.0487005	73.4756	-1.09213	0.0317128	0.194942	35.0003	0.0399439	0.8833	0.999998
GSONMT00082742001	protein dgcr14-like	2214.74	0.00833482	0.937613	0.99984	2127.86	0.0128414	0.913508	0.999852	2162.21	0.0217668	0.802175	0.999937	340.333	1.2054	2.75179e-05	0.00150916	406.79	-0.739386	0.0908597	0.344814	206.599	0.291934	0.271711	0.999998
GSONMT00046272001	b-cell cll lymphoma 7 protein family member b-b-like	1044.36	0.0648902	0.534757	0.99984	987.425	-0.0874085	0.507928	0.991594	993.954	-0.0225279	0.805487	0.999937	84.5613	1.20694	5.30834e-06	0.000433957	97.3303	-0.896961	0.00423751	0.0577822	49.8547	0.261975	0.227516	0.999998
GSONMT00030498001	ph and sec7 domain-containing protein 3	1299.43	-0.0535167	0.56375	0.99984	1193.55	-0.0131552	0.898329	0.999852	1254.39	-0.0635285	0.435182	0.999937	80.4244	1.20909	0.000127681	0.00481932	91.7268	-0.900609	0.038626	0.217001	46.3056	0.200268	0.418472	0.999998
GSONMT00079171001	dna endonuclease rbbp8	2396.4	-0.00893415	0.940004	0.99984	2332.81	0.0630613	0.5529	0.994313	2370.4	0.0500966	0.614593	0.999937	110.574	1.21158	0.00158141	0.028709	113.738	-1.25855	0.00955458	0.095916	55.2901	-0.0901772	0.735491	0.999998
GSONMT00049619001	aminopeptidase puromycin sensitive	3766.51	-0.0949641	0.282916	0.99984	3467.29	0.0403743	0.700733	0.998991	3678.66	-0.0512017	0.529363	0.999937	49.4381	1.21303	0.00260523	0.0400428	53.6313	-1.12691	0.013476	0.118826	26.1746	0.102145	0.673906	0.999998
GSONMT00047716001	protein disulfide-isomerase a3-like	791.406	0.109627	0.503941	0.99984	807.04	-0.00782686	0.963548	0.999852	774.687	0.0967727	0.461282	0.999937	56.5641	1.21305	3.19071e-06	0.000299172	73.024	-0.586012	0.0318321	0.195398	37.2338	0.567633	0.00565659	0.789018
GSONMT00045806001	nuclear fragile x mental retardation-interacting protein 2	5693.05	0.117166	0.241808	0.99984	5346.68	-0.16793	0.167896	0.83103	5313.49	-0.0519764	0.472902	0.999937	134.283	1.21329	0.000135842	0.00500513	131.642	-1.4755	0.0001381	0.00503693	65.952	-0.286387	0.107839	0.999998
GSONMT00004738001	hypoxanthine-guanine phosphoribosyltransferase	1975.83	-0.18746	0.121745	0.99984	1749.54	0.0735042	0.639245	0.99796	1936.86	-0.10309	0.330843	0.999937	698.595	1.21737	5.55223e-05	0.00258895	823.338	-0.863694	0.0133627	0.118224	412.582	0.319319	0.129968	0.999998
GSONMT00025917001	general transcription factor 3c polypeptide 5	846.217	0.0475663	0.632455	0.99984	818.769	-0.0144944	0.905156	0.999852	821.547	0.0330301	0.68245	0.999937	42.2752	1.22441	0.00158393	0.0287348	49.3066	-0.961606	0.0309802	0.192971	23.5865	0.2038	0.437952	0.999998
GSONMT00075495001	zinc finger fyve domain-containing protein 1-like isoform x1	3216.6	0.11472	0.304283	0.99984	2974.8	-0.189138	0.217853	0.880463	2972.6	-0.0794567	0.445739	0.999937	166.441	1.22801	3.30969e-05	0.00174464	186.677	-1.02043	0.00300335	0.0456127	93.5537	0.186906	0.362084	0.999998
GSONMT00017789001	fk506-binding protein 15-like isoform x2	1509.15	-0.0347175	0.8294	0.99984	1474.31	0.086485	0.643026	0.998167	1509.21	0.0518014	0.684155	0.999937	242.255	1.22819	0.000449153	0.0119652	295.872	-0.721974	0.134926	0.421486	145.699	0.335569	0.2063	0.999998
GSONMT00030505001	vasa	3734.58	0.0269522	0.797728	0.99984	3516.07	-0.0551632	0.626846	0.997348	3581.17	-0.0261249	0.74916	0.999937	747.159	1.22864	2.7735e-06	0.000270362	910.451	-0.767013	0.00523913	0.0655749	460.031	0.447575	0.00868117	0.823598
GSONMT00063778001	deleted in azoospermia-like isoform x3	744.02	0.0757415	0.391148	0.99984	703.356	-0.103268	0.374668	0.963651	706.046	-0.0305479	0.613239	0.999937	47.4088	1.22981	0.0021227	0.0350164	48.2222	-1.51892	0.000282599	0.00883881	22.2942	-0.20206	0.437599	0.999998
GSONMT00012143001	homer protein homolog 1 isoform x1	1064.48	0.0717771	0.630202	0.99984	1067.6	0.0156674	0.931607	0.999852	1046.85	0.0775231	0.551257	0.999937	234.043	1.23214	1.37257e-05	0.000915981	285.295	-0.75517	0.0288973	0.185335	143.479	0.405711	0.0687566	0.999998
GSONMT00050724001	stress-induced-phosphoprotein 1	4127.11	-0.0561756	0.554126	0.99984	4044.76	0.132481	0.217511	0.880319	4148.99	0.0753937	0.356147	0.999937	237.038	1.23355	0.000326922	0.0095515	276.293	-0.912898	0.0273539	0.180436	135.368	0.289508	0.148426	0.999998
GSONMT00008789001	serine threonine-protein kinase n2-like	5538.81	0.027986	0.824905	0.99984	5192.57	-0.0640007	0.650857	0.998167	5293.07	-0.0341424	0.722193	0.999937	707.279	1.23377	1.22819e-07	2.43404e-05	783.329	-1.05922	9.31981e-05	0.00371979	398.434	0.152564	0.444064	0.999998
GSONMT00079794001	armadillo repeat-containing protein 1-like	625.948	0.0740423	0.679485	0.99984	593.142	-0.123794	0.555515	0.994313	578.433	-0.0148776	0.910185	0.999937	66.7472	1.23529	0.0028237	0.0421621	68.2246	-1.42811	0.00117381	0.0237133	31.8535	-0.121222	0.647298	0.999998
GSONMT00056866001	alpha-aminoadipic semialdehyde mitochondrial-like	6126.34	-0.0897382	0.184913	0.99984	5655.09	0.0379546	0.689576	0.998167	5982.34	-0.0484624	0.465225	0.999937	335.858	1.2356	0.00129616	0.0250609	380.528	-0.968578	0.0534393	0.259333	182.036	0.144698	0.5951	0.999998
GSONMT00073471001	calreticulin precursor	272.108	0.326237	0.07518	0.99984	346.234	-0.00569876	0.975437	0.999852	274.188	0.288686	0.0387422	0.999937	156.498	1.23936	1.28433e-05	0.000881837	204.269	-0.547466	0.214193	0.528031	101.942	0.52641	0.0306628	0.992984
GSONMT00064340001	rna-binding protein 5-like	2338.43	-0.015757	0.915098	0.99984	2195.14	-0.0065894	0.965531	0.999852	2266.66	-0.020747	0.854948	0.999937	75.7863	1.24107	0.000534711	0.0133601	104.843	-0.455244	0.29458	0.609996	51.5098	0.6448	0.0101261	0.834784
GSONMT00068358001	protein dgcr14-like	1799.59	-0.00598834	0.960151	0.99984	1743.85	0.0463699	0.744915	0.999738	1773.49	0.0405452	0.686724	0.999937	265.654	1.24985	1.22436e-08	4.75815e-06	305.302	-0.927675	0.00392663	0.0547606	154.713	0.249114	0.244281	0.999998
GSONMT00016093001	gamma-aminobutyric acid receptor-associated protein	1512.66	-0.127007	0.314703	0.99984	1393.53	0.0885176	0.496352	0.990936	1493.84	-0.0406471	0.661801	0.999937	400.453	1.25188	0.000656547	0.0153804	467.182	-0.887639	0.0695372	0.299617	224.639	0.232965	0.373734	0.999998
GSONMT00069897001	teashirt homolog 3	1838.47	0.0771922	0.517403	0.99984	1797.12	-0.0349997	0.779001	0.999852	1778.84	0.0423526	0.68196	0.999937	160.033	1.25971	0.00240147	0.0378066	199.311	-0.807536	0.0821531	0.32724	93.1522	0.398139	0.117899	0.999998
GSONMT00049258001	ras-related protein rap-2b-like	1230.47	0.0607222	0.591239	0.99984	1113.55	-0.193614	0.0600078	0.632801	1139.51	-0.122571	0.156943	0.999937	76.417	1.26084	0.00053	0.0132932	80.9158	-1.30023	0.00195952	0.0338925	38.4465	-0.0542883	0.815599	0.999998
GSONMT00072055001	protein tssc4 isoform x1	2136.68	0.0824157	0.33407	0.99984	1991.53	-0.143746	0.18408	0.847792	2006.19	-0.0618427	0.358032	0.999937	199.423	1.26271	9.21099e-05	0.00381265	223.366	-1.01712	0.0221841	0.159743	109.276	0.13602	0.600252	0.999998
GSONMT00053874001	serine threonine-protein kinase rio1 isoform x2	1456.31	-0.25113	0.148011	0.99984	1489.28	0.410812	0.0347598	0.536621	1608.69	0.138445	0.305519	0.999937	125.601	1.26313	0.00129751	0.0250687	161.983	-0.699832	0.101719	0.365028	77.3635	0.43197	0.113193	0.999998
GSONMT00081571001	nipped-b-like protein a-like isoform x4	5222.85	0.018297	0.830331	0.99984	5064.67	0.0223202	0.818882	0.999852	5115.68	0.0408635	0.593744	0.999937	86.932	1.26433	0.00217329	0.0355906	98.4462	-1.0566	0.0306142	0.191862	45.9082	0.155364	0.552147	0.999998
GSONMT00075433001	aminopeptidase puromycin sensitive	3766.96	-0.0660213	0.455348	0.99984	3470.59	0.00779241	0.940025	0.999852	3653.7	-0.0550312	0.496659	0.999937	45.0469	1.2654	0.00161653	0.0291913	49.9145	-1.11168	0.0169355	0.135966	23.8027	0.142013	0.562975	0.999998
GSONMT00077635001	mitogen-activated protein kinase kinase kinase 5	1908.88	-0.0218525	0.821804	0.99984	1768.59	-0.0318544	0.75372	0.999852	1836.76	-0.051096	0.509052	0.999937	82.5838	1.26766	0.00133646	0.0255196	95.0249	-0.98654	0.0450128	0.235497	44.6259	0.200025	0.422314	0.999998
GSONMT00038271001	coiled-coil domain-containing protein 51	903.845	0.0482173	0.77761	0.99984	1018.25	0.269289	0.0613336	0.635566	965.053	0.24884	0.0634414	0.999937	40.6244	1.28041	0.00209273	0.0347031	55.0922	-0.578048	0.234691	0.549174	25.9314	0.602736	0.0186781	0.932824
GSONMT00018077001	lipase maturation factor 1-like	221.148	0.280579	0.114056	0.99984	204.551	-0.407553	0.0480175	0.593902	169.467	-0.070596	0.564655	0.999937	181.825	1.28267	0.00115103	0.0231113	215.374	-0.960255	0.031917	0.195621	100.278	0.213328	0.447007	0.999998
GSONMT00019888001	spindlin-z-like isoform x1	670.475	0.164766	0.0636776	0.99984	684.013	-0.0288453	0.83533	0.999852	652.902	0.129629	0.123884	0.999937	41.1166	1.28299	6.87985e-05	0.00300994	44.2246	-1.26236	0.0014278	0.0270428	21.2224	-0.00881485	0.972382	0.999998
GSONMT00052185001	structural maintenance of chromosomes protein 6-like	4312.19	0.0514926	0.470365	0.99984	4194.01	-0.00903169	0.91409	0.999852	4195.7	0.0431765	0.502247	0.999937	467.442	1.28671	1.08839e-11	1.29419e-08	496.177	-1.24856	1.03777e-06	8.936e-05	249.145	0.0193358	0.901972	0.999998
GSONMT00052556001	male-specific lethal 1 homolog isoform x2	1987.13	-0.0986831	0.50344	0.99984	1877.12	0.111883	0.446976	0.9839	1981.69	0.00597934	0.959658	0.999937	53.0839	1.28973	0.00342979	0.0477361	63.2467	-0.946801	0.06562	0.290731	28.6651	0.290083	0.268963	0.999998
GSONMT00029325001	histone lysine demethylase phf8-like	2059.54	0.00224494	0.983133	0.99984	1853.97	-0.129531	0.220072	0.882324	1932.98	-0.122259	0.131321	0.999937	45.5215	1.29098	0.000183285	0.00632552	49.7985	-1.15106	0.00280532	0.0434968	24.1242	0.12542	0.618128	0.999998
GSONMT00047962001	deleted in azoospermia-like isoform x1	865.722	0.143107	0.240615	0.99984	836.264	-0.133117	0.392341	0.96755	814.647	0.00572205	0.953336	0.999937	67.5091	1.29179	0.000880079	0.0190272	71.4814	-1.3731	0.00169015	0.0306192	32.5047	-0.0499633	0.856072	0.999998
GSONMT00066335001	la-related protein 1	863.082	-0.212005	0.170699	0.99984	829.624	0.253397	0.175613	0.839134	899.78	0.0466026	0.72928	0.999937	147.564	1.29333	3.65495e-08	1.03145e-05	164.098	-1.03497	0.0141021	0.122329	81.2194	0.117232	0.647837	0.999998
GSONMT00009139001	rrna-processing protein utp23 homolog	1328.1	0.149684	0.35073	0.99984	1243.37	-0.182113	0.366832	0.959454	1212.35	-0.048261	0.725522	0.999937	131.584	1.29745	0.000675258	0.0156661	149.755	-1.08624	0.012432	0.112683	70.2703	0.17316	0.503547	0.999998
GSONMT00047328001	nuclear receptor coactivator 3-like	1981.12	0.199782	0.174376	0.99984	1812.38	-0.361821	0.00622124	0.272137	1756.7	-0.119806	0.309565	0.999937	54.8608	1.30376	0.000423807	0.0114923	58.1608	-1.35105	0.00310001	0.0466764	26.7566	-0.0714914	0.789639	0.999998
GSONMT00009920001	otu domain-containing protein 5	1232.28	0.082244	0.413852	0.99984	1208.53	-0.0276628	0.84009	0.999852	1194.57	0.0533287	0.538367	0.999937	121.754	1.30855	0.000898281	0.0192931	143.343	-1.00698	0.0276458	0.181224	65.7727	0.250356	0.317122	0.999998
GSONMT00076155001	leucine--trna cytoplasmic-like	3428.13	-0.0512674	0.66638	0.99984	3163.09	-0.00254937	0.985471	0.999852	3318.3	-0.0487115	0.653068	0.999937	63.2959	1.31539	0.000549991	0.0135862	74.3664	-0.983217	0.0284237	0.183563	34.7816	0.293894	0.222021	0.999998
GSONMT00079967001	natural resistance-associated macrophage protein	2023.94	0.0160754	0.894808	0.99984	1914.69	-0.0302977	0.822678	0.999852	1952.04	-0.0117438	0.911478	0.999937	83.0687	1.32782	0.000227128	0.00739935	92.6606	-1.15059	0.0093159	0.0944628	43.1625	0.136988	0.517849	0.999998
GSONMT00045825001	transportin-3 isoform x3	2212.81	-0.0910327	0.271	0.99984	2034.11	0.0319242	0.75839	0.999852	2156.65	-0.05665	0.403678	0.999937	174.34	1.33393	0.00105392	0.0216199	205.492	-0.994248	0.0464561	0.239183	92.895	0.219171	0.424936	0.999998
GSONMT00072538001	cdgsh iron-sulfur domain-containing protein 2	650.087	0.0903626	0.554613	0.99984	615.603	-0.121333	0.466855	0.99038	611.465	-0.0228318	0.85732	0.999937	45.4648	1.33628	0.000173434	0.00608414	50.5523	-1.23882	0.00227084	0.0378234	23.1886	0.0708573	0.756132	0.999998
GSONMT00082060001	protein jagged-1	2667.5	0.0377319	0.809611	0.99984	2598.59	-0.000890503	0.996229	0.999931	2600.54	0.0336644	0.798023	0.999937	95.1259	1.34066	2.93626e-07	4.62726e-05	108.119	-1.10244	0.000975295	0.0208664	52.2509	0.175746	0.46252	0.999998
GSONMT00002177001	transportin-3 isoform x1	2727.39	-0.0299608	0.707551	0.99984	2518.1	-0.0304656	0.778547	0.999852	2624.01	-0.0578012	0.463606	0.999937	60.1762	1.34834	0.00120929	0.0238755	67.8548	-1.15992	0.0203244	0.151251	30.2973	0.11939	0.656223	0.999998
GSONMT00005151001	leucine zipper tumor suppressor 1	702.428	0.339886	0.0501144	0.99984	702.697	-0.242702	0.248556	0.902645	612.461	0.00966681	0.944174	0.999937	124.986	1.35181	7.04418e-06	0.000543586	144.974	-1.01508	0.0176234	0.139403	68.624	0.194347	0.468685	0.999998
GSONMT00044305001	translin	892.333	0.00882965	0.927582	0.99984	837.814	-0.0338625	0.819631	0.999852	858.906	-0.0242681	0.812808	0.999937	54.0181	1.35656	0.000147518	0.00536727	60.6863	-1.21062	0.00189626	0.0330656	27.569	0.126281	0.629884	0.999998
GSONMT00057805001	fucose-1-phosphate guanylyltransferase	1945.9	-0.104423	0.215594	0.99984	1820.03	0.0848577	0.43102	0.979504	1923.17	-0.0162623	0.833807	0.999937	107.606	1.36155	2.42285e-05	0.00136599	111.106	-1.41811	0.000717128	0.0171294	52.1474	-0.096845	0.699882	0.999998
GSONMT00046546001	tumor suppressor candidate 2-like	1795.52	-0.0270085	0.84774	0.99984	1724.14	0.0526642	0.735083	0.999738	1770.52	0.0239617	0.839375	0.999937	406.668	1.3723	1.98464e-05	0.00119078	425.821	-1.36882	0.0033222	0.0489366	195.226	-0.0745303	0.787428	0.999998
GSONMT00003683001	ribosome production factor 1	2967.67	-0.316215	0.000238044	0.213841	2681.3	0.257885	0.0207731	0.441718	3022.89	-0.0510876	0.491435	0.999937	152.964	1.37459	0.000330017	0.00961386	169.383	-1.24362	0.00750691	0.0825046	75.794	0.0813473	0.739028	0.999998
GSONMT00047760001	zinc finger protein 418	1933.56	-0.150657	0.355923	0.99984	1862.92	0.222524	0.171914	0.834213	1988.59	0.0476508	0.70816	0.999937	90.6195	1.38138	0.000843829	0.0184724	101.545	-1.29839	0.00324579	0.0480904	44.5348	0.107485	0.684148	0.999998
GSONMT00036952001	sarcoplasmic endoplasmic reticulum calcium atpase 2-like isoform x1	11131.2	0.0288324	0.711203	0.99984	10140.4	-0.136346	0.101393	0.734514	10454.4	-0.103447	0.122633	0.999937	1248.91	1.38253	1.51969e-05	0.000974391	1409.33	-1.1986	0.00135821	0.0260885	650.664	0.134817	0.602385	0.999998
GSONMT00040370001	adp-ribosylation factor-like protein 13b-like	590.973	0.218313	0.180659	0.99984	653.944	0.0148373	0.934893	0.999852	589.112	0.233125	0.06234	0.999937	45.048	1.38296	0.00075657	0.0168873	64.0934	-0.556334	0.242177	0.556595	28.984	0.717021	0.0048338	0.765321
GSONMT00072953001	kinesin family member 16b isoform x2	2352.8	0.0501755	0.616544	0.99984	2356.11	0.0509905	0.719178	0.999142	2331.48	0.100847	0.2711	0.999937	83.1632	1.38312	0.000374956	0.0104908	99.5073	-1.01405	0.0286284	0.184228	44.7007	0.301599	0.222471	0.999998
GSONMT00047896001	ras-related protein rab-1a	2908.5	0.152254	0.258635	0.99984	2744.33	-0.20828	0.141491	0.789791	2683.18	-0.0449164	0.690069	0.999937	76.7388	1.38822	8.14495e-07	0.000105704	87.627	-1.10718	0.00560037	0.068259	41.051	0.187881	0.40853	0.999998
GSONMT00067504001	cyclin-y-like isoform x3	1534.42	0.423432	0.00957601	0.880948	1568.15	-0.399621	0.0220929	0.452738	1330.46	0.0499035	0.689906	0.999937	239.587	1.39592	1.18592e-07	2.39735e-05	303.509	-0.78082	0.0579067	0.271267	143.373	0.453683	0.0609442	0.999998
GSONMT00076115001	striatin-interacting protein 1 isoform x2	2285.48	0.0931489	0.480237	0.99984	2182.83	-0.107749	0.421466	0.975472	2166	-0.00831093	0.937353	0.999937	187.138	1.3983	1.28948e-06	0.000149324	230.054	-0.91395	0.00972999	0.0972267	107.665	0.443646	0.0182466	0.924757
GSONMT00023162001	protein phosphatase 1 regulatory subunit 15b	2799.89	0.0716961	0.660107	0.99984	2649.5	-0.0997482	0.574675	0.994313	2647.31	-0.0210909	0.870621	0.999937	78.8696	1.40044	0.00138192	0.0260642	85.7275	-1.37156	0.00840791	0.0882846	35.9879	-0.00837826	0.975601	0.999998
GSONMT00056732001	atp-binding cassette sub-family d member 1-like	905.081	0.351992	0.0121131	0.889896	998.913	-0.104089	0.545996	0.994313	869.184	0.223317	0.0662478	0.999937	117.739	1.40906	9.30856e-07	0.000117639	125.779	-1.42879	3.50872e-05	0.00172645	57.3444	-0.0267628	0.908275	0.999998
GSONMT00021474001	zinc finger miz domain-containing protein 2-like	338.011	-0.138357	0.319988	0.99984	314.141	0.117275	0.459741	0.988599	336.855	-0.020539	0.847404	0.999937	47.7419	1.41565	0.000900687	0.0192973	62.6119	-0.760457	0.158449	0.456262	27.1471	0.443326	0.107698	0.999998
GSONMT00070512001	phosphatidylinositol 4-phosphate 5-kinase type-1 beta-like isoform x2	1842.06	0.102319	0.489059	0.99984	1751.25	-0.126963	0.434483	0.980774	1732.13	-0.0203641	0.846598	0.999937	81.6019	1.41711	0.000731572	0.016541	85.6673	-1.59626	0.000943072	0.0204435	35.4211	-0.171068	0.506499	0.999998
GSONMT00049725001	dimethylanaline monooxygenase-like	1250.61	0.0166281	0.881879	0.99984	1245.78	0.0770641	0.599667	0.994313	1246.8	0.0932778	0.353175	0.999937	72.8736	1.4318	0.000682982	0.0157025	82.9822	-1.22573	0.0167106	0.134865	34.9453	0.135426	0.593573	0.999998
GSONMT00064173001	upf0547 protein c16orf87 homolog	163.553	0.467158	0.00648491	0.869005	239.623	-0.186431	0.373948	0.96325	151.81	0.306159	0.0168548	0.999937	55.716	1.43277	0.00175317	0.030721	72.3873	-0.926976	0.0520715	0.25518	30.2602	0.373036	0.187156	0.999998
GSONMT00074385001	rap guanine nucleotide exchange factor 1-like	1953.72	-0.0911877	0.421997	0.99984	1875.25	0.129734	0.265506	0.913266	1957.37	0.0351817	0.720277	0.999937	111.579	1.43712	5.41723e-06	0.000440014	130.555	-1.12734	0.00309558	0.0466764	59.3222	0.24154	0.319687	0.999998
GSONMT00070306001	serine protease htra3	119.613	0.561733	0.00202271	0.639168	148.279	-0.461639	0.0202444	0.439679	98.1036	0.221404	0.108158	0.999937	52.7287	1.43747	0.00237491	0.0376303	63.4656	-1.29304	0.00544505	0.0673367	24.4421	0.17907	0.526874	0.999998
GSONMT00012424001	bri3-binding	1900.49	0.0440037	0.752663	0.99984	1779.08	-0.0939316	0.431123	0.979504	1804.35	-0.0390842	0.716944	0.999937	145.799	1.43995	4.60103e-06	0.000390429	155.54	-1.57511	3.22944e-09	5.4276e-07	68.9826	-0.0605227	0.792973	0.999998
GSONMT00049734001	ribonuclease kappa-b-like	652.675	0.0637446	0.660167	0.99984	612.342	-0.0982025	0.5761	0.994313	616.643	-0.0321225	0.803866	0.999937	64.3439	1.44495	8.9079e-05	0.00370478	82.3797	-0.843184	0.0824679	0.32762	36.3481	0.380149	0.169176	0.999998
GSONMT00073185001	proline-rich nuclear receptor coactivator 1-like	6262.25	-0.106594	0.445232	0.99984	5786.05	0.0699824	0.66387	0.998167	6170.88	-0.0345137	0.754074	0.999937	409.358	1.45265	0.000180074	0.00623938	469.609	-1.24983	0.00598261	0.0715119	200.676	0.179737	0.411953	0.999998
GSONMT00048916001	camp-specific 3 -cyclic phosphodiesterase 4d-like isoform x1	1538.37	-0.0651434	0.590469	0.99984	1502.71	0.131083	0.361164	0.958725	1548.75	0.065178	0.53329	0.999937	85.1211	1.45932	4.87172e-09	2.36008e-06	100.92	-1.10682	0.000303245	0.00927658	46.3243	0.305835	0.106398	0.999998
GSONMT00039698001	importin subunit alpha-4	2280.26	0.0321848	0.756572	0.99984	2251.55	0.0467561	0.558363	0.994313	2250.74	0.0774767	0.344015	0.999937	45.6181	1.46514	0.000134563	0.00496497	57.0765	-1.00076	0.0261963	0.175854	24.654	0.382374	0.119	0.999998
GSONMT00008964001	ras-related protein rab-3a	1725.44	0.00138544	0.985938	0.99984	1624.84	-0.0220114	0.852765	0.999852	1667.1	-0.0198537	0.784801	0.999937	75.1783	1.47234	9.04535e-06	0.000668436	85.203	-1.27755	0.00191594	0.0333455	37.1946	0.143493	0.538451	0.999998
GSONMT00075566001	sarcoplasmic endoplasmic reticulum calcium atpase 2-like isoform x1	1878.75	-0.0540565	0.511724	0.99984	1732.97	-0.00421972	0.97063	0.999852	1817.87	-0.055155	0.479947	0.999937	125.664	1.48239	1.94499e-07	3.30396e-05	136.931	-1.4595	4.96487e-05	0.00228196	60.4431	-0.0093195	0.9678	0.999998
GSONMT00052917001	zgc:174938 protein	779.063	0.520838	0.00261301	0.728344	746.772	-0.594	0.00367855	0.215117	601.551	-0.0883168	0.529066	0.999937	70.6927	1.4831	0.000525078	0.0132342	82.7818	-1.21643	0.0158572	0.130849	33.8346	0.186091	0.494975	0.999998
GSONMT00061700001	cd276 antigen-like	2553.94	0.159876	0.238377	0.99984	2480.32	-0.153225	0.285474	0.922814	2395.2	0.012406	0.913181	0.999937	104.298	1.49037	0.000681292	0.0157025	125.804	-1.17003	0.0193854	0.147446	50.7339	0.3707	0.0665898	0.999998
GSONMT00071272001	transportin-3 isoform 1	7173.23	-0.0909102	0.240032	0.99984	6619.56	0.0403736	0.63528	0.99796	7006.89	-0.0486902	0.454093	0.999937	285.043	1.49112	0.000184376	0.00634643	336.254	-1.16725	0.0180844	0.141586	140.584	0.21353	0.422953	0.999998
GSONMT00033703001	metalloreductase steap3-like	1133.21	0.00595364	0.96486	0.99984	1038.64	-0.0785586	0.645502	0.998167	1074.57	-0.0693542	0.557991	0.999937	105.024	1.49158	0.0012122	0.0239149	129.386	-0.935648	0.116977	0.392724	50.9368	0.270598	0.335625	0.999998
GSONMT00023513001	histone-lysine n-methyltransferase suv420h1-like	3440.77	0.0565433	0.674479	0.99984	3039.17	-0.232931	0.0986854	0.72856	3139.16	-0.166562	0.105477	0.999937	145.508	1.49175	3.55195e-07	5.40227e-05	175.246	-1.05842	0.0079219	0.0853332	78.4661	0.326765	0.157153	0.999998
GSONMT00055540001	cell death activator cide-b	1409.08	-0.0434831	0.792618	0.99984	1303.92	0.0050869	0.977977	0.999852	1367.38	-0.0376534	0.764546	0.999937	188.272	1.49743	2.99561e-06	0.000288107	200.893	-1.55851	4.42827e-05	0.00206942	86.8862	-0.0705787	0.729192	0.999998
GSONMT00071658001	major facilitator superfamily domain-containing protein 10	1149.36	0.0787092	0.651657	0.99984	1027.75	-0.236098	0.175393	0.838821	1041.65	-0.106992	0.437281	0.999937	159.822	1.51534	3.0892e-05	0.00165942	180.894	-1.40262	0.00052916	0.0136645	75.9088	0.0936068	0.726468	0.999998
GSONMT00006331001	sterile alpha motif domain-containing protein 3-like	421.425	0.400933	0.0253931	0.99984	419.34	-0.483691	0.0116298	0.352281	349.522	-0.013573	0.922934	0.999937	94.276	1.51691	6.8919e-05	0.00300994	102.704	-1.66945	1.53737e-06	0.000123962	41.7684	-0.037688	0.890127	0.999998
GSONMT00056070001	nxpe family member 3-like	2414.6	0.194961	0.229534	0.99984	2407.85	-0.174342	0.209885	0.872008	2258.41	0.0465224	0.722075	0.999937	65.2022	1.52107	0.00109118	0.0222316	87.7793	-0.857387	0.115898	0.3907	34.7809	0.495999	0.0753601	0.999998
GSONMT00075251001	rap guanine nucleotide exchange factor 1-like	633.667	-0.0373852	0.678426	0.99984	606.173	0.0557527	0.514778	0.991594	623.854	0.0178219	0.802583	0.999937	46.8364	1.53389	1.55028e-07	2.85601e-05	57.026	-1.09622	0.00930669	0.0944516	24.7909	0.273427	0.30097	0.999998
GSONMT00052929001	notochord-related protein	527.931	-0.0940264	0.429113	0.99984	484.093	0.0362829	0.791298	0.999852	515.048	-0.0542917	0.576889	0.999937	44.1197	1.58158	8.47721e-08	1.87935e-05	55.1617	-1.05311	0.00600865	0.071731	23.9624	0.381457	0.134222	0.999998
GSONMT00023967001	rna-binding protein 7	3671.43	-0.0136212	0.893671	0.99984	3458.87	-0.00410855	0.971774	0.999852	3562.19	-0.016189	0.845325	0.999937	202.771	1.59221	0.000234532	0.00758387	232.357	-1.39374	0.00906034	0.0930781	87.3241	0.0850736	0.755699	0.999998
GSONMT00008860001	stonustoxin subunit alpha	92.2565	0.422446	0.000681361	0.34287	167.557	-0.0587031	0.58334	0.994313	69.6987	0.124617	NA	NA	160.817	1.60951	0.00163691	0.0293701	390.326	-0.122394	0.817955	0.929537	112.641	0.31309	NA	NA
GSONMT00066636001	serine threonine-protein kinase sik2	3003.53	-0.0348569	0.716685	0.99984	2808.14	0.00334048	0.976124	0.999852	2915.62	-0.0293358	0.716378	0.999937	128.262	1.61265	2.44859e-05	0.00137163	151.931	-1.33227	0.00236364	0.0388579	60.4886	0.277885	0.190035	0.999998
GSONMT00049780001	interleukin-17 receptor d isoform x1	7350.79	0.0706372	0.510482	0.99984	7032.85	-0.0704689	0.585388	0.994313	7032.87	0.000748895	0.99366	0.999937	304.771	1.63186	2.64699e-08	8.23886e-06	333.477	-1.67976	2.28388e-08	3.15436e-06	136.588	-0.0178795	0.933121	0.999998
GSONMT00068021001	neuroblast differentiation-associated protein ahnak-like	134.822	0.45556	0.00272338	0.735655	136.854	-1.26506	1.72538e-09	7.65548e-06	66.2465	-0.116698	0.322564	0.999937	13.8975	1.63684	0.00088746	0.0191078	15.3046	-2.00556	5.85102e-05	0.00259107	4.73172	-0.0930568	0.73579	0.999998
GSONMT00068112001	potassium voltage-gated channel subfamily s member 3-like	1705.11	0.0139914	0.899388	0.99984	1591.8	-0.0588197	0.595818	0.994313	1632.15	-0.0405315	0.669733	0.999937	119.596	1.65591	0.00169844	0.0300761	153.666	-1.21411	0.0468663	0.240398	44.3643	0.303915	0.282878	0.999998
GSONMT00034060001	14 kda transmembrane protein	42.0406	0.438855	0.00215117	0.664763	50.4485	-0.474287	0.0100392	0.335661	22.9463	0.0434051	0.668428	0.999937	139.704	1.66519	0.000811894	0.0179082	170.642	-1.32409	0.0255789	0.173547	53.7871	0.206175	0.451477	0.999998
GSONMT00049394001	cdk5 regulatory subunit-associated protein 1	2203.13	-0.146809	0.249877	0.99984	2011.6	0.092069	0.536577	0.994313	2176.59	-0.0475551	0.685204	0.999937	102.836	1.67525	0.000379872	0.0105627	134.048	-1.13165	0.0373505	0.213751	47.4608	0.386015	0.170545	0.999998
GSONMT00081077001	set domain-containing protein 5-like	2801.42	0.0362064	0.646654	0.99984	2568.8	-0.13142	0.0930271	0.717122	2636.26	-0.0905693	0.180577	0.999937	214.521	1.73377	2.04516e-08	6.77234e-06	270.864	-1.23761	1.99548e-05	0.00108133	108.583	0.482705	0.02589	0.977372
GSONMT00034033001	zinc finger protein 260-like	1994.58	0.0500908	0.710536	0.99984	1850.36	-0.112945	0.452739	0.98679	1880.54	-0.0616042	0.525201	0.999937	155.115	1.74906	5.04998e-05	0.00241513	196.364	-1.04433	0.0790984	0.320947	69.918	0.32904	0.237865	0.999998
GSONMT00071498001	chromatin target of prmt1	4259.13	0.00663393	0.956918	0.99984	4005.71	-0.031716	0.817184	0.999852	4104.17	-0.0216828	0.843817	0.999937	349.452	1.7958	1.62857e-05	0.00101679	455.394	-1.17918	0.0187497	0.144462	163.321	0.480026	0.0672134	0.999998
GSONMT00066823001	arf-gap domain and fg repeat-containing protein 1-like isoform x2	161.157	1.05412	5.46774e-09	0.000105604	218.075	-0.367009	0.0387963	0.554966	92.1551	0.226509	0.0698838	0.999937	5.30415	1.80034	0.00082547	0.0181562	6.53947	-1.69289	0.00513849	0.064783	1.3529	0.0383726	0.828793	0.999998
GSONMT00007853001	retinoblastoma-associated protein	3103.22	-0.0595049	0.582655	0.99984	2989.23	0.102349	0.288046	0.922814	3090.07	0.0390244	0.66314	0.999937	121.187	1.83491	1.46077e-05	0.000952963	138.865	-1.82443	7.19931e-05	0.00305629	45.6289	0.0635639	0.799615	0.999998
GSONMT00003932001	zinc finger protein 271- partial	713.957	-0.0764482	0.627888	0.99984	672.978	0.0809088	0.622662	0.997344	707.71	-0.000464967	0.996967	0.999937	66.5112	1.83662	0.000175101	0.00611567	73.44	-2.14447	9.29677e-05	0.00371979	19.6102	-0.236623	0.391068	0.999998
GSONMT00072470001	fibroblast growth factor 23	1320.97	0.553174	0.000699557	0.346442	1393.56	-0.449486	0.0188833	0.427798	1108.82	0.0862122	0.501502	0.999937	135.335	1.96582	5.44714e-07	7.61545e-05	163.918	-1.6319	0.000560718	0.0142472	53.1316	0.231696	0.378842	0.999998
GSONMT00027418001	protein tob1-like	7018.74	0.0564733	0.625011	0.99984	7145.98	0.0812176	0.463723	0.989832	7017.81	0.130823	0.181684	0.999937	393.522	2.07344	1.62562e-05	0.00101679	494.9	-1.44083	0.0174999	0.13882	127.569	0.285745	0.300067	0.999998

## Sheet: Table S2
Table S2 Mean and log2 fold change of normalized mitochondrial DET reads
Gene	rRNA removal		Poly(A) enriched
	Mean	Log2FC	Mean	Log2FC
dlp	30967.3	-0.392264	105930	-2.16604
mt-atp6	11459.5	-0.756978	1.18247e+06	-1.99842
mt-atp8	525.217	-0.840822	100718	-2.2633
mt-co3	77308.9	-1.02024	4.04003e+06	-2.27622
mt-col	189099	-1.2444	7.1436e+06	-2.63533
mt-coll	92756.1	-1.31651	6.47815e+06	-2.42914
mt-cyb	163409	-1.51798	7.54762e+06	-2.82462
mt-nd1	22335.3	-0.685399	808635	-2.11568
mt-nd2	8268.06	-0.60274	369224	-2.16252
mt-nd3	2016.12	-0.451403	234273	-1.64254
mt-nd4	21943.5	-0.786933	878921	-2.10023
mt-nd4l	2582.85	-0.640596	76747.1	-2.24076
mt-nd5	29667.2	-0.728069	620313	-1.96054
mt-nd6	2709.62	-0.862974	210424	-2.06082
my-tn	26.756	-0.968968	120.53	-3.21051
mt-rnr1	141658	-0.330226	289387	-2.10297
mt-rnr2	687136	-0.105007	1.14151e+06	-2.52318
Log2 fold change values were calculated by taking the log2 of the mean of the low quality egg sample reads divided by the mean of the high-quality egg sample reads.
																																														Sum	Sum	Sum	Sum

## Sheet: Table S3
Table S3 Quality analyses for RNAs treated with DNase and submitted for RNA sequencing
Egg quality group	Family ID#	Nanodrop 1000		Agilent Bioanalyzer
		λ260/λ280	λ260/λ230	RIN
Low quality	48	2	1.47	7.1
	63	1.98	1.23	8.3
	129	2	1.18	8.1
	136	1.98	1.08	8.7
Medium quality	13	1.97	0.89	7.7
	60	2	1.31	8.6
	71	1.99	1.2	8.3
	106	2.02	1.1	8.4
	108	1.99	1.07	7.2
	114	2.03	1.3	8.5
High quality	19	1.98	1.13	7.7
	47	2.02	1.35	8
	58	2	1.42	7.7
	59	2	1.29	8.2
	87	2	1.09	8.4
	97	2.01	1.09	8.6
	99	2	1.04	8.4
	102	2	1.22	8.1
	103	1.98	0.98	9.1
	119	1.99	1.21	8.4

## Sheet: Table S4
Table S4 Overview of RNA-seq read alignments from the libraries constructed with defective rRNA removal kit
Egg quality group	Sample	Total reads	Mapped to mitochondrial RNA (%)	Mapped to transcriptome (%)	Mapped to rRNA (%)
Low quality	48	57472868	1.83	14.08	41.72
	63	52969775	2.2	18.83	31.99
	136	70676781	1.41	17.46	33.99
Medium quality	13	58946972	1.03	9.4	51
	60	62130876	1.73	12.8	42.54
	71	63804117	3.04	21.37	32.79
	106	59197598	1.44	13.95	39.85
	114	58412492	2.46	19.51	33.85
High quality	19	65162582	2.32	17.1	36.87
	47	53650689	1.37	13.19	36.56
	58	68528512	1.35	10.49	42.69
	59	59438993	1.18	8.45	55.67
	87	63311704	3.65	38.7	17.17
	97	65929451	1.49	13.99	41.32
	102	61535981	5.08	40.85	14.41
	103	66955952	1.43	15.63	37.85
Note. The libraries failed to exclude rRNA, but the reads mapped to mitochondrial RNA and transcriptome were combined to the reads in Table 2 for DESeq2 analysis.

## Sheet: Table S5
Table S5 Additional gene transcripts used as reference
Accession	Gene identifier	Gene description
DQ866150.1	113912323	Oncorhynchus mykiss interleukin-6 (IL-6) mRNA
AB044566.1	11862916	Oncorhynchus mykiss inh mRNA for inhibin
AJ279069.1	13235345	Oncorhynchus mykiss mRNA for putative interleukin 8 (IL-8 gene)
AF329700.1	14485591	Oncorhynchus mykiss T-cell receptor beta chain mRNA
AB196465.1	60223029	Oncorhynchus mykiss ACTB mRNA for actin beta
AF498320.1	20269865	Oncorhynchus mykiss elongation factor EF1 alpha mRNA
AJ616215.1	56291618	Oncorhynchus mykiss mRNA for interferon gamma (ifng gene)
DQ146966.2	83571698	Oncorhynchus mykiss insulin-like growth factor binding protein 3 (IGFBP3) mRNA
EF577269.1	146771517	Oncorhynchus mykiss sex hormone-binding globulin beta form (SHBGb) mRNA
AB044566.1	11862916	Oncorhynchus mykiss inh mRNA for inhibin
NM_001124374.1	185135171	Oncorhynchus mykiss tumor necrosis factor (tnf)
NM_001124464.1	185135448	Oncorhynchus mykiss liver-expressed antimicrobial peptide 2A (leap-2a)
DQ177439.1	77020882	Oncorhynchus mykiss estrogen receptor beta 1 mRNA
DQ146968.2	83571700	Oncorhynchus mykiss insulin-like growth factor binding protein 2 (IGFBP2) mRNA
DQ206713.1	76786631	Oncorhynchus mykiss insulin-like growth factor binding protein 5 (IGFBP5) mRNA
DQ489287.1	94961659	Oncorhynchus mykiss gonadal-soma derived growth factor mRNA
AF469663.1	18766890	Oncorhynchus mykiss Cu/Zn-superoxide dismutase (SOD1) mRNA
ES555391.1	189228823	okis_FCE_L3-10.C12 Coho salmon ZAP Express ovarian library, Oncorhynchus kisutch cDNA
M18103.1	213814	SMOMETALA Rainbow trout metallothionein mRNA
FJ607865.1	223049424	Oncorhynchus mykiss C type lectin receptor B mRNA
FJ609190.1	223049442	Oncorhynchus mykiss anti-mullerian hormone gene, exons 3 through 7
AY100460.1	22651690	Oncorhynchus mykiss IGF type I receptor Ib mRNA, partial cds
BZ079301.1	23703808	llb92g10.g1 B.oleracea002 Brassica oleracea genomic, genomic survey sequence
NM_001160503.1	238231580	Oncorhynchus mykiss interferon gamma 1 (ifngamma1)
FJ609941.1	269931520	Oncorhynchus mykiss follistatin (fst) mRNA
S57305.1	298657	cholesterol side-chain cleavage cytochrome P450
EZ906697.1	299726537	TSA: Oncorhynchus mykiss 143363.Onmycontig
AB574337.1	322229343	Oncorhynchus mykiss IL4/13A mRNA for interleukin 4/13A
AJ007836.1	3327011	Oncorhynchus mykiss TGF-beta gene
AF439404.1	33315748	Oncorhynchus mykiss luteinizing hormone receptor LHR mRNA
AF439405.1	33315751	Oncorhynchus mykiss follicle stimulating hormone receptor FSHR mRNA
HQ184938.1	343531661	Oncorhynchus mykiss Smad3 mRNA
HQ184939.1	343531663	Oncorhynchus mykiss Smad4a mRNA
S63348.1	386568	Oncorhynchus mykiss IgM heavy chain mRNA
L24433.1	431607	SMOCO3 Oncorhynchus mykiss complement component C3 mRNA
AF100931.1	4416071	Oncorhynchus mykiss carbonyl reductase/20beta-hydroxysteroid dehydrogenase A
AF100932.1	4454858	Oncorhynchus mykiss carbonyl reductase/20beta-hydroxysteroid dehydrogenase B gene
AF100933.1	4454860	Oncorhynchus mykiss carbonyl reductase/20beta-hydroxysteroid dehydrogenase A gene
AB118099.1	47678892	Oncorhynchus mykiss gene for interleukin-10
HQ184937.1	343531659	Oncorhynchus mykiss Smad2a mRNA
HQ184936.1	343531657	Oncorhynchus mykiss Smad2b mRNA
HQ184941.1	343531667	Oncorhynchus mykiss Smad7 mRNA
HF931021.1	540352265	Oncorhynchus mykiss IFNa3 gene for type I interferon a3
HF931022.1	540352267	Oncorhynchus mykiss IFNa4 gene for type I interferon a4
HF931023.1	540352269	Oncorhynchus mykiss IFNb3 gene for type I interferon b3
HF931024.1	540352271	Oncorhynchus mykiss IFNb4 gene for type I interferon b4
HF931025.1	540352273	Oncorhynchus mykiss IFNb5 gene for type I interferon b5
HF931026.1	540352275	Oncorhynchus mykiss IFNc1 gene for type I interferon c1
HF931027.1	540352277	Oncorhynchus mykiss IFNc2 gene for type I interferon c2
HF931028.1	540352279	Oncorhynchus mykiss IFNc3 gene for type I interferon c3
HF931029.1	540352281	Oncorhynchus mykiss IFNc4 gene for type I interferon c4
HF931030.1	540352283	Oncorhynchus mykiss IFNe1 gene for type I interferon e1
HF931031.1	540352285	Oncorhynchus mykiss IFNe2 gene for type I interferon e2
HF931032.1	540352287	Oncorhynchus mykiss IFNe3 gene for type I interferon e3
HF931033.1	540352289	Oncorhynchus mykiss IFNe4 gene for type I interferon e4
HF931034.1	540352291	Oncorhynchus mykiss IFNe5 gene for type I interferon e5
HF931035.1	540352293	Oncorhynchus mykiss IFNe6 gene for type I interferon e6
HF931036.1	540352295	Oncorhynchus mykiss IFNe7 gene for type I interferon e7
HF931037.1	540352297	Oncorhynchus mykiss IFNf1 gene for type I interferon f1
HF931038.1	540352299	Oncorhynchus mykiss IFNf2 gene for type I interferon f2
AY870265.1	58201859	Oncorhynchus mykiss clone 8aa immunoglobulin tau heavy chain membrane-bound form mRNA
AF115533.1	5823077	Oncorhynchus mykiss MHC class II beta chain (OnmyDAB) mRNA, OnmyDAB-K1 allele
AY973028.1	65307080	Oncorhynchus mykiss CD4 mRNA
AF178054.1	6941895	Oncorhynchus mykiss strain ARO-F2 T-cell surface glycoprotein CD8 alpha precursor (Onmy-CD8a) mRNA, Onmy-CD8a.2 allele
DQ136028.1	73765566	Oncorhynchus mykiss myostatin 1a gene
DQ138300.1	76443755	Oncorhynchus mykiss myostatin 1b gene
DQ138301.1	76443757	Oncorhynchus mykiss myostatin 2a gene
AJ278085.1	8052317	Oncorhynchus mykiss tnfa gene for tumor necrosis factor alpha (TNFa) exons 1-4
DY696186.1	89836540	EST_ssal_rgb2_51925 ssalrgb2 mixed_tissue, Salmo salar cDNA clone ssal_rgb2_584_016_rev 5'
BX083177.2	90161598	Rainbow trout normalized multi-tissues library (tcac), Oncorhynchus mykiss cDNA clone tcac0004.f.21 5prim
BX301016.3	90180228	Oncorhynchus mykiss cDNA clone tcay0008.m.21 5prim
U30253.1	905388	Oncorhynchus mykiss Mx1 protein mRNA

## Sheet: Table S6
Table S6 Primers used in real-time quantitative PCR
Gene	Forward	Reverse	Size
mt-cyb	ACAATTTTACGCCTGCCAAC	ATTGGGTGAGTGGTCGAAAG	207
mt-atp6	TAAATATGGGCCTCGCAGTC	AATTAGTTGGTGGCCTGCTG	212
18S rRNA	AAACGGCTACCACATCCAAG	CCTCCAATGGATCCTCGTTA	155

## Sheet: Table S7
Table S7 Gene name abbreviations
Gene	mRNA ID	Gene description
s100a1	GSONMT00014770001	S100 calcium-binding protein A1
rplp1	GSONMT00048140001	60s acidic ribosomal protein p1
mrpl39	GSONMT00076085001	39s ribosomal protein mitochondrial-like
mettl3	GSONMT00052095001	n6-adenosine-methyltransferase 70 kda subunit
impa2	GSONMT00028083001	importin subunit alpha-2
zgc:158613	GSONMT00057803001	zgc:158613 protein
parp8	GSONMT00018753001	kisutch poly [ADP-ribose] polymerase 8-like (LOC109882732)
capn2	GSONMT00063606001	calpain-2 catalytic subunit-like
fosb	GSONMT00079518001	protein fosb-like isoform x2
anxa2	GSONMT00072079001	annexin a2
itga7	GSONMT00050451001	integrin alpha-7-like
sec14l2	GSONMT00052374001	sec14-like protein 2-like
dpy30	GSONMT00032640001	protein dpy-30 homolog
atg16l1	GSONMT00067357001	autophagy-related protein 16-1 isoform x1
dcaf11	GSONMT00017962001	ddb1- and cul4-associated factor 11-like isoform x1
ska3	GSONMT00051546001	spindle and kinetochore-associated protein 3-like
haus3	GSONMT00001531001	haus augmin-like complex subunit 3-like
ifngr1	GSONMT00051063001	interferon gamma receptor alpha chain
dglucy	GSONMT00060826001	upf0317 protein c14orf159 mitochondrial isoform x2
gag	GSONMT00068610001	gag-like protein
samm50	GSONMT00012478001	sorting and assembly machinery component 50 homolog a-like
fcho2	GSONMT00015509001	fch domain only protein 2-like
rpl30	GSONMT00038354001	60s ribosomal protein l30
bmp10	GSONMT00081581001	bone morphogenetic protein 10-like
jockey\pol	GSONMT00054198001	rna-directed dna polymerase from mobile element jockey-like
tcb2	GSONMT00075944001	transposable element tcb2 transposase
npm2	GSONMT00055495001	npm2 protein
nkx	GSONMT00016527001	homeobox protein nkx-
gj	GSONMT00017361001	gap junction
pfk-c	GSONMT00067511001	6-phosphofructokinase type c-like isoform x1
lin7b	GSONMT00041471001	protein lin-7 homolog b
n1/n2 protein*	GSONMT00082577001	histone-binding protein n1 n2-like
fbxo5	GSONMT00060198001	f-box only protein 5
lyrm1	GSONMT00023240001	lyr motif-containing protein 1
rpl22	GSONMT00068233001	60s ribosomal protein l22
slc7a6os	GSONMT00001759001	probable rna polymerase ii nuclear localization protein slc7a6os-like
rpl15	GSONMT00054816001	ribosomal protein l15
senp7	GSONMT00050506001	sentrin-specific protease 7-like
rps9	GSONMT00053299001	40s ribosomal protein s9
rpl37	GSONMT00023515001	60s ribosomal protein l37
galnt3	GSONMT00074559001	polypeptide n-acetylgalactosaminyltransferase 3
zfpl1	GSONMT00079911001	zinc finger protein 217-like isoform x1
avpi1	GSONMT00031853001	arginine vasopressin-induced protein 1
es2	GSONMT00068358001	protein dgcr14-like
smc6	GSONMT00052185001	structural maintenance of chromosomes protein 6-like
larp1	GSONMT00066335001	la-related protein 1
pde4d	GSONMT00048916001	camp-specific 3 -cyclic phosphodiesterase 4d-like isoform x1
noto	GSONMT00052929001	notochord-related protein
il17rd	GSONMT00049780001	interleukin-17 receptor d isoform x1
setd5	GSONMT00081077001	set domain-containing protein 5-like
agfg1	GSONMT00066823001	Arf-GAP domain and FG repeats-containing protein 1
ahnak	GSONMT00068021001	neuroblast differentiation-associated protein ahnak-like
tob1	GSONMT00027418001	protein tob1-like
tubb	GSONMT00035808001	tubulin beta-1 chain-like
npm 2	GSONMT00055495001	npm2 protein
krt8	GSONMT00010163001	keratin 8
krt18	GSONMT00010164001	type i cytoskeletal 18-like
rpl24	GSONMT00046116001	60s ribosomal protein l24
apoc1	GSONMT00007930001	apolipoprotein c-i
pyc	GSONMT00069404001	pyruvate mitochondrial-like
myo1b	GSONMT00081610001	unconventional myosin-ib isoform x1
esr2b	GSONMT00076653001	estrogen receptor beta 2
pltp	GSONMT00001872001	phospholipid transfer protein
dlp	D-loop	Mitochondrial D-loop region
mt-atp6	ATPase6	ATP synthase Fo subunit 6
mt-atp8	ATPase8	Mitochondrially Encoded ATP Synthase Membrane Subunit 8
mt-col	COI	Mitochondrially Encoded Cytochrome C Oxidase I
mt-coll	COII	Mitochondrially Encoded Cytochrome C Oxidase II
mt-colll	COIII	Mitochondrially Encoded Cytochrome C Oxidase III
mt-cyb	CYTb	mitochondrial cytochrome b
mt-nd1	NADH	mitochondrially encoded NADH:ubiquinone oxidoreductase core subunit 1
mt-nd2	NADH-2	Mitochondrially Encoded NADH:Ubiquinone Oxidoreductase Core Subunit 2
mt-nd3	NADH-3	Mitochondrially Encoded NADH:Ubiquinone Oxidoreductase Core Subunit 3
mt-nd4l	NADH4L	mitochondrially encoded NADH 4L dehydrogenase
mt-nd4	NADH-4	Mitochondrially Encoded NADH:Ubiquinone Oxidoreductase Core Subunit 4
mt-nd5	NADH-5	Mitochondrially Encoded NADH:Ubiquinone Oxidoreductase Core Subunit 5
mt-nd6	NADH-6	Mitochondrially Encoded NADH:Ubiquinone Oxidoreductase Core Subunit 6
mt-tl1	tRNA-Leu-1	mitochondrially encoded tRNA leucine 1
my-tn	tRNAAsn	mitochondrially encoded tRNA asparagine
mt-rnr1	12S_rRNA	MT-RNR1
mt-rnr2	16S_rRNA	MT-RNR2
Most of the abbreviations come from GeneCards: Human gene database: https://www.genecards.org
* indicates no consensus on gene abbreviation
